# Supplementary material for: Genome-wide survey and characterization of transcription factors in the silk gland of the silkworm, Bombyx mori
Source: PLoS One. 2021 Nov 11;16(11):e0259870. doi: 10.1371/journal.pone.0259870 (PMC8584736; doi:10.1371/journal.pone.0259870)
Supplement: S1 File — (GZ) [file pone.0259870.s001.gz]

Archive with 1 entries (1 files):
- integration.v1.gff
