# Supplementary material for: Genome-wide survey and characterization of transcription factors in the silk gland of the silkworm, Bombyx mori
Source: PLoS One. 2021 Nov 11;16(11):e0259870. doi: 10.1371/journal.pone.0259870 (PMC8584736; doi:10.1371/journal.pone.0259870)
Supplement: S1 File — (GZ) [file pone.0259870.s001.gz › integration.v1.gff]

##gff-version 3";
Bomo_Chr1	.	gene	20596	24779	0.13	+	.	gene_id "KWMTBOMO00001"; ID "KWMTBOMO00001; Name "KWMTBOMO00001";
Bomo_Chr1	.	mRNA	20596	24779	0.13	+	.	gene_id "KWMTBOMO00001"; ID "KWMTBOMO00001.mrna1; Name "KWMTBOMO00001"; Parent "KWMTBOMO00001";
Bomo_Chr1	.	exon	20596	21325	.	+	.	gene_id "KWMTBOMO00001"; ID "KWMTBOMO00001.mrna1.exon1"; Parent "KWMTBOMO00001.mrna1";
Bomo_Chr1	.	exon	21565	24779	.	+	.	gene_id "KWMTBOMO00001"; ID "KWMTBOMO00001.mrna1.exon2"; Parent "KWMTBOMO00001.mrna1";
Bomo_Chr1	.	gene	30986	33480	0.08	+	.	gene_id "KWMTBOMO00002"; ID "KWMTBOMO00002; Name "KWMTBOMO00002";
Bomo_Chr1	.	mRNA	30986	33480	0.08	+	.	gene_id "KWMTBOMO00002"; ID "KWMTBOMO00002.mrna1; Name "KWMTBOMO00002"; Parent "KWMTBOMO00002";
Bomo_Chr1	.	exon	30986	31512	.	+	.	gene_id "KWMTBOMO00002"; ID "KWMTBOMO00002.mrna1.exon1"; Parent "KWMTBOMO00002.mrna1";
Bomo_Chr1	.	exon	32471	33093	.	+	.	gene_id "KWMTBOMO00002"; ID "KWMTBOMO00002.mrna1.exon2"; Parent "KWMTBOMO00002.mrna1";
Bomo_Chr1	.	exon	33328	33480	.	+	.	gene_id "KWMTBOMO00002"; ID "KWMTBOMO00002.mrna1.exon3"; Parent "KWMTBOMO00002.mrna1";
Bomo_Chr1	.	gene	51976	71352	0.36	+	.	gene_id "KWMTBOMO00003"; ID "KWMTBOMO00003; Name "KWMTBOMO00003";
Bomo_Chr1	.	mRNA	51976	71352	0.21	+	.	gene_id "KWMTBOMO00003"; ID "KWMTBOMO00003.mrna1; Name "KWMTBOMO00003"; Parent "KWMTBOMO00003";
Bomo_Chr1	.	exon	51976	52161	.	+	.	gene_id "KWMTBOMO00003"; ID "KWMTBOMO00003.mrna1.exon1"; Parent "KWMTBOMO00003.mrna1";
Bomo_Chr1	.	exon	52244	52436	.	+	.	gene_id "KWMTBOMO00003"; ID "KWMTBOMO00003.mrna1.exon2"; Parent "KWMTBOMO00003.mrna1";
Bomo_Chr1	.	exon	53529	53747	.	+	.	gene_id "KWMTBOMO00003"; ID "KWMTBOMO00003.mrna1.exon3"; Parent "KWMTBOMO00003.mrna1";
Bomo_Chr1	.	exon	59287	59419	.	+	.	gene_id "KWMTBOMO00003"; ID "KWMTBOMO00003.mrna1.exon4"; Parent "KWMTBOMO00003.mrna1";
Bomo_Chr1	.	exon	59491	59558	.	+	.	gene_id "KWMTBOMO00003"; ID "KWMTBOMO00003.mrna1.exon5"; Parent "KWMTBOMO00003.mrna1";
Bomo_Chr1	.	exon	60051	60163	.	+	.	gene_id "KWMTBOMO00003"; ID "KWMTBOMO00003.mrna1.exon6"; Parent "KWMTBOMO00003.mrna1";
Bomo_Chr1	.	exon	62310	62463	.	+	.	gene_id "KWMTBOMO00003"; ID "KWMTBOMO00003.mrna1.exon7"; Parent "KWMTBOMO00003.mrna1";
Bomo_Chr1	.	exon	62543	62644	.	+	.	gene_id "KWMTBOMO00003"; ID "KWMTBOMO00003.mrna1.exon8"; Parent "KWMTBOMO00003.mrna1";
Bomo_Chr1	.	exon	62723	62955	.	+	.	gene_id "KWMTBOMO00003"; ID "KWMTBOMO00003.mrna1.exon9"; Parent "KWMTBOMO00003.mrna1";
Bomo_Chr1	.	exon	63071	63227	.	+	.	gene_id "KWMTBOMO00003"; ID "KWMTBOMO00003.mrna1.exon10"; Parent "KWMTBOMO00003.mrna1";
Bomo_Chr1	.	exon	65821	66499	.	+	.	gene_id "KWMTBOMO00003"; ID "KWMTBOMO00003.mrna1.exon11"; Parent "KWMTBOMO00003.mrna1";
Bomo_Chr1	.	exon	66580	66761	.	+	.	gene_id "KWMTBOMO00003"; ID "KWMTBOMO00003.mrna1.exon12"; Parent "KWMTBOMO00003.mrna1";
Bomo_Chr1	.	exon	67174	67403	.	+	.	gene_id "KWMTBOMO00003"; ID "KWMTBOMO00003.mrna1.exon13"; Parent "KWMTBOMO00003.mrna1";
Bomo_Chr1	.	exon	67507	67679	.	+	.	gene_id "KWMTBOMO00003"; ID "KWMTBOMO00003.mrna1.exon14"; Parent "KWMTBOMO00003.mrna1";
Bomo_Chr1	.	exon	67827	67978	.	+	.	gene_id "KWMTBOMO00003"; ID "KWMTBOMO00003.mrna1.exon15"; Parent "KWMTBOMO00003.mrna1";
Bomo_Chr1	.	exon	68061	68308	.	+	.	gene_id "KWMTBOMO00003"; ID "KWMTBOMO00003.mrna1.exon16"; Parent "KWMTBOMO00003.mrna1";
Bomo_Chr1	.	exon	68595	69018	.	+	.	gene_id "KWMTBOMO00003"; ID "KWMTBOMO00003.mrna1.exon17"; Parent "KWMTBOMO00003.mrna1";
Bomo_Chr1	.	exon	70937	71107	.	+	.	gene_id "KWMTBOMO00003"; ID "KWMTBOMO00003.mrna1.exon18"; Parent "KWMTBOMO00003.mrna1";
Bomo_Chr1	.	exon	71195	71352	.	+	.	gene_id "KWMTBOMO00003"; ID "KWMTBOMO00003.mrna1.exon19"; Parent "KWMTBOMO00003.mrna1";
Bomo_Chr1	.	gene	78818	80935	0.39	-	.	gene_id "KWMTBOMO00004"; ID "KWMTBOMO00004; Name "KWMTBOMO00004";
Bomo_Chr1	.	mRNA	78818	80935	0.39	-	.	gene_id "KWMTBOMO00004"; ID "KWMTBOMO00004.mrna1; Name "KWMTBOMO00004"; Parent "KWMTBOMO00004";
Bomo_Chr1	.	exon	78818	80772	.	-	.	gene_id "KWMTBOMO00004"; ID "KWMTBOMO00004.mrna1.exon1"; Parent "KWMTBOMO00004.mrna1";
Bomo_Chr1	.	exon	80874	80935	.	-	.	gene_id "KWMTBOMO00004"; ID "KWMTBOMO00004.mrna1.exon2"; Parent "KWMTBOMO00004.mrna1";
Bomo_Chr1	.	gene	86646	118755	0.52	-	.	gene_id "KWMTBOMO00005"; ID "KWMTBOMO00005; Name "KWMTBOMO00005";
Bomo_Chr1	.	mRNA	86646	118755	0.14	-	.	gene_id "KWMTBOMO00005"; ID "KWMTBOMO00005.mrna1; Name "KWMTBOMO00005"; Parent "KWMTBOMO00005";
Bomo_Chr1	.	exon	86646	86861	.	-	.	gene_id "KWMTBOMO00005"; ID "KWMTBOMO00005.mrna1.exon1"; Parent "KWMTBOMO00005.mrna1";
Bomo_Chr1	.	exon	86937	87093	.	-	.	gene_id "KWMTBOMO00005"; ID "KWMTBOMO00005.mrna1.exon2"; Parent "KWMTBOMO00005.mrna1";
Bomo_Chr1	.	exon	87169	87319	.	-	.	gene_id "KWMTBOMO00005"; ID "KWMTBOMO00005.mrna1.exon3"; Parent "KWMTBOMO00005.mrna1";
Bomo_Chr1	.	exon	89400	89963	.	-	.	gene_id "KWMTBOMO00005"; ID "KWMTBOMO00005.mrna1.exon4"; Parent "KWMTBOMO00005.mrna1";
Bomo_Chr1	.	exon	90034	90282	.	-	.	gene_id "KWMTBOMO00005"; ID "KWMTBOMO00005.mrna1.exon5"; Parent "KWMTBOMO00005.mrna1";
Bomo_Chr1	.	exon	90677	90775	.	-	.	gene_id "KWMTBOMO00005"; ID "KWMTBOMO00005.mrna1.exon6"; Parent "KWMTBOMO00005.mrna1";
Bomo_Chr1	.	exon	91742	91941	.	-	.	gene_id "KWMTBOMO00005"; ID "KWMTBOMO00005.mrna1.exon7"; Parent "KWMTBOMO00005.mrna1";
Bomo_Chr1	.	exon	100531	100643	.	-	.	gene_id "KWMTBOMO00005"; ID "KWMTBOMO00005.mrna1.exon8"; Parent "KWMTBOMO00005.mrna1";
Bomo_Chr1	.	exon	101276	101294	.	-	.	gene_id "KWMTBOMO00005"; ID "KWMTBOMO00005.mrna1.exon9"; Parent "KWMTBOMO00005.mrna1";
Bomo_Chr1	.	exon	118544	118755	.	-	.	gene_id "KWMTBOMO00005"; ID "KWMTBOMO00005.mrna1.exon10"; Parent "KWMTBOMO00005.mrna1";
Bomo_Chr1	.	gene	125707	142035	0.64	-	.	gene_id "KWMTBOMO00006"; ID "KWMTBOMO00006; Name "KWMTBOMO00006";
Bomo_Chr1	.	mRNA	125707	142035	0.3	-	.	gene_id "KWMTBOMO00006"; ID "KWMTBOMO00006.mrna1; Name "KWMTBOMO00006"; Parent "KWMTBOMO00006";
Bomo_Chr1	.	exon	125707	125745	.	-	.	gene_id "KWMTBOMO00006"; ID "KWMTBOMO00006.mrna1.exon1"; Parent "KWMTBOMO00006.mrna1";
Bomo_Chr1	.	exon	126166	126411	.	-	.	gene_id "KWMTBOMO00006"; ID "KWMTBOMO00006.mrna1.exon2"; Parent "KWMTBOMO00006.mrna1";
Bomo_Chr1	.	exon	131424	131555	.	-	.	gene_id "KWMTBOMO00006"; ID "KWMTBOMO00006.mrna1.exon3"; Parent "KWMTBOMO00006.mrna1";
Bomo_Chr1	.	exon	134401	134469	.	-	.	gene_id "KWMTBOMO00006"; ID "KWMTBOMO00006.mrna1.exon4"; Parent "KWMTBOMO00006.mrna1";
Bomo_Chr1	.	exon	134634	134791	.	-	.	gene_id "KWMTBOMO00006"; ID "KWMTBOMO00006.mrna1.exon5"; Parent "KWMTBOMO00006.mrna1";
Bomo_Chr1	.	exon	134987	135158	.	-	.	gene_id "KWMTBOMO00006"; ID "KWMTBOMO00006.mrna1.exon6"; Parent "KWMTBOMO00006.mrna1";
Bomo_Chr1	.	exon	140795	140947	.	-	.	gene_id "KWMTBOMO00006"; ID "KWMTBOMO00006.mrna1.exon7"; Parent "KWMTBOMO00006.mrna1";
Bomo_Chr1	.	exon	141741	141846	.	-	.	gene_id "KWMTBOMO00006"; ID "KWMTBOMO00006.mrna1.exon8"; Parent "KWMTBOMO00006.mrna1";
Bomo_Chr1	.	exon	141940	142035	.	-	.	gene_id "KWMTBOMO00006"; ID "KWMTBOMO00006.mrna1.exon9"; Parent "KWMTBOMO00006.mrna1";
Bomo_Chr1	.	gene	152176	201965	1.8	-	.	gene_id "KWMTBOMO00007"; ID "KWMTBOMO00007; Name "KWMTBOMO00007";
Bomo_Chr1	.	mRNA	152176	201965	0.63	-	.	gene_id "KWMTBOMO00007"; ID "KWMTBOMO00007.mrna1; Name "KWMTBOMO00007"; Parent "KWMTBOMO00007";
Bomo_Chr1	.	exon	152176	152649	.	-	.	gene_id "KWMTBOMO00007"; ID "KWMTBOMO00007.mrna1.exon1"; Parent "KWMTBOMO00007.mrna1";
Bomo_Chr1	.	exon	152784	152913	.	-	.	gene_id "KWMTBOMO00007"; ID "KWMTBOMO00007.mrna1.exon2"; Parent "KWMTBOMO00007.mrna1";
Bomo_Chr1	.	exon	153520	153663	.	-	.	gene_id "KWMTBOMO00007"; ID "KWMTBOMO00007.mrna1.exon3"; Parent "KWMTBOMO00007.mrna1";
Bomo_Chr1	.	exon	153932	154056	.	-	.	gene_id "KWMTBOMO00007"; ID "KWMTBOMO00007.mrna1.exon4"; Parent "KWMTBOMO00007.mrna1";
Bomo_Chr1	.	exon	154162	154293	.	-	.	gene_id "KWMTBOMO00007"; ID "KWMTBOMO00007.mrna1.exon5"; Parent "KWMTBOMO00007.mrna1";
Bomo_Chr1	.	exon	154386	154620	.	-	.	gene_id "KWMTBOMO00007"; ID "KWMTBOMO00007.mrna1.exon6"; Parent "KWMTBOMO00007.mrna1";
Bomo_Chr1	.	exon	154710	154819	.	-	.	gene_id "KWMTBOMO00007"; ID "KWMTBOMO00007.mrna1.exon7"; Parent "KWMTBOMO00007.mrna1";
Bomo_Chr1	.	exon	155049	155188	.	-	.	gene_id "KWMTBOMO00007"; ID "KWMTBOMO00007.mrna1.exon8"; Parent "KWMTBOMO00007.mrna1";
Bomo_Chr1	.	exon	156100	156260	.	-	.	gene_id "KWMTBOMO00007"; ID "KWMTBOMO00007.mrna1.exon9"; Parent "KWMTBOMO00007.mrna1";
Bomo_Chr1	.	exon	156354	156440	.	-	.	gene_id "KWMTBOMO00007"; ID "KWMTBOMO00007.mrna1.exon10"; Parent "KWMTBOMO00007.mrna1";
Bomo_Chr1	.	exon	156535	156651	.	-	.	gene_id "KWMTBOMO00007"; ID "KWMTBOMO00007.mrna1.exon11"; Parent "KWMTBOMO00007.mrna1";
Bomo_Chr1	.	exon	156761	156845	.	-	.	gene_id "KWMTBOMO00007"; ID "KWMTBOMO00007.mrna1.exon12"; Parent "KWMTBOMO00007.mrna1";
Bomo_Chr1	.	exon	157570	157667	.	-	.	gene_id "KWMTBOMO00007"; ID "KWMTBOMO00007.mrna1.exon13"; Parent "KWMTBOMO00007.mrna1";
Bomo_Chr1	.	exon	159569	159725	.	-	.	gene_id "KWMTBOMO00007"; ID "KWMTBOMO00007.mrna1.exon14"; Parent "KWMTBOMO00007.mrna1";
Bomo_Chr1	.	exon	161178	161275	.	-	.	gene_id "KWMTBOMO00007"; ID "KWMTBOMO00007.mrna1.exon15"; Parent "KWMTBOMO00007.mrna1";
Bomo_Chr1	.	exon	161566	161710	.	-	.	gene_id "KWMTBOMO00007"; ID "KWMTBOMO00007.mrna1.exon16"; Parent "KWMTBOMO00007.mrna1";
Bomo_Chr1	.	exon	163867	164025	.	-	.	gene_id "KWMTBOMO00007"; ID "KWMTBOMO00007.mrna1.exon17"; Parent "KWMTBOMO00007.mrna1";
Bomo_Chr1	.	exon	164116	164262	.	-	.	gene_id "KWMTBOMO00007"; ID "KWMTBOMO00007.mrna1.exon18"; Parent "KWMTBOMO00007.mrna1";
Bomo_Chr1	.	exon	164743	164835	.	-	.	gene_id "KWMTBOMO00007"; ID "KWMTBOMO00007.mrna1.exon19"; Parent "KWMTBOMO00007.mrna1";
Bomo_Chr1	.	exon	174773	174894	.	-	.	gene_id "KWMTBOMO00007"; ID "KWMTBOMO00007.mrna1.exon20"; Parent "KWMTBOMO00007.mrna1";
Bomo_Chr1	.	exon	181555	181704	.	-	.	gene_id "KWMTBOMO00007"; ID "KWMTBOMO00007.mrna1.exon21"; Parent "KWMTBOMO00007.mrna1";
Bomo_Chr1	.	exon	181947	182103	.	-	.	gene_id "KWMTBOMO00007"; ID "KWMTBOMO00007.mrna1.exon22"; Parent "KWMTBOMO00007.mrna1";
Bomo_Chr1	.	exon	187699	187819	.	-	.	gene_id "KWMTBOMO00007"; ID "KWMTBOMO00007.mrna1.exon23"; Parent "KWMTBOMO00007.mrna1";
Bomo_Chr1	.	exon	188267	188436	.	-	.	gene_id "KWMTBOMO00007"; ID "KWMTBOMO00007.mrna1.exon24"; Parent "KWMTBOMO00007.mrna1";
Bomo_Chr1	.	exon	188532	188719	.	-	.	gene_id "KWMTBOMO00007"; ID "KWMTBOMO00007.mrna1.exon25"; Parent "KWMTBOMO00007.mrna1";
Bomo_Chr1	.	exon	201646	201965	.	-	.	gene_id "KWMTBOMO00007"; ID "KWMTBOMO00007.mrna1.exon26"; Parent "KWMTBOMO00007.mrna1";
Bomo_Chr1	.	gene	228886	232273	0.09	+	.	gene_id "KWMTBOMO00008"; ID "KWMTBOMO00008; Name "KWMTBOMO00008";
Bomo_Chr1	.	mRNA	228886	232273	0.09	+	.	gene_id "KWMTBOMO00008"; ID "KWMTBOMO00008.mrna1; Name "KWMTBOMO00008"; Parent "KWMTBOMO00008";
Bomo_Chr1	.	exon	228886	229134	.	+	.	gene_id "KWMTBOMO00008"; ID "KWMTBOMO00008.mrna1.exon1"; Parent "KWMTBOMO00008.mrna1";
Bomo_Chr1	.	exon	229633	232273	.	+	.	gene_id "KWMTBOMO00008"; ID "KWMTBOMO00008.mrna1.exon2"; Parent "KWMTBOMO00008.mrna1";
Bomo_Chr1	.	gene	274749	310965	0.21	-	.	gene_id "KWMTBOMO00009"; ID "KWMTBOMO00009; Name "KWMTBOMO00009";
Bomo_Chr1	.	mRNA	274749	310965	0.21	-	.	gene_id "KWMTBOMO00009"; ID "KWMTBOMO00009.mrna1; Name "KWMTBOMO00009"; Parent "KWMTBOMO00009";
Bomo_Chr1	.	exon	274749	275047	.	-	.	gene_id "KWMTBOMO00009"; ID "KWMTBOMO00009.mrna1.exon1"; Parent "KWMTBOMO00009.mrna1";
Bomo_Chr1	.	exon	276737	276812	.	-	.	gene_id "KWMTBOMO00009"; ID "KWMTBOMO00009.mrna1.exon2"; Parent "KWMTBOMO00009.mrna1";
Bomo_Chr1	.	exon	277083	277119	.	-	.	gene_id "KWMTBOMO00009"; ID "KWMTBOMO00009.mrna1.exon3"; Parent "KWMTBOMO00009.mrna1";
Bomo_Chr1	.	exon	310919	310965	.	-	.	gene_id "KWMTBOMO00009"; ID "KWMTBOMO00009.mrna1.exon4"; Parent "KWMTBOMO00009.mrna1";
Bomo_Chr1	.	gene	340776	343812	0.05	+	.	gene_id "KWMTBOMO00010"; ID "KWMTBOMO00010; Name "KWMTBOMO00010";
Bomo_Chr1	.	mRNA	340776	343812	0.05	+	.	gene_id "KWMTBOMO00010"; ID "KWMTBOMO00010.mrna1; Name "KWMTBOMO00010"; Parent "KWMTBOMO00010";
Bomo_Chr1	.	exon	340776	341881	.	+	.	gene_id "KWMTBOMO00010"; ID "KWMTBOMO00010.mrna1.exon1"; Parent "KWMTBOMO00010.mrna1";
Bomo_Chr1	.	exon	341983	343812	.	+	.	gene_id "KWMTBOMO00010"; ID "KWMTBOMO00010.mrna1.exon2"; Parent "KWMTBOMO00010.mrna1";
Bomo_Chr1	.	gene	362976	389260	0.33	+	.	gene_id "KWMTBOMO00011"; ID "KWMTBOMO00011; Name "KWMTBOMO00011";
Bomo_Chr1	.	mRNA	362976	389260	0.33	+	.	gene_id "KWMTBOMO00011"; ID "KWMTBOMO00011.mrna1; Name "KWMTBOMO00011"; Parent "KWMTBOMO00011";
Bomo_Chr1	.	exon	362976	363136	.	+	.	gene_id "KWMTBOMO00011"; ID "KWMTBOMO00011.mrna1.exon1"; Parent "KWMTBOMO00011.mrna1";
Bomo_Chr1	.	exon	368125	368328	.	+	.	gene_id "KWMTBOMO00011"; ID "KWMTBOMO00011.mrna1.exon2"; Parent "KWMTBOMO00011.mrna1";
Bomo_Chr1	.	exon	370329	370500	.	+	.	gene_id "KWMTBOMO00011"; ID "KWMTBOMO00011.mrna1.exon3"; Parent "KWMTBOMO00011.mrna1";
Bomo_Chr1	.	exon	373728	373910	.	+	.	gene_id "KWMTBOMO00011"; ID "KWMTBOMO00011.mrna1.exon4"; Parent "KWMTBOMO00011.mrna1";
Bomo_Chr1	.	exon	380107	380253	.	+	.	gene_id "KWMTBOMO00011"; ID "KWMTBOMO00011.mrna1.exon5"; Parent "KWMTBOMO00011.mrna1";
Bomo_Chr1	.	exon	380966	381045	.	+	.	gene_id "KWMTBOMO00011"; ID "KWMTBOMO00011.mrna1.exon6"; Parent "KWMTBOMO00011.mrna1";
Bomo_Chr1	.	exon	382472	382593	.	+	.	gene_id "KWMTBOMO00011"; ID "KWMTBOMO00011.mrna1.exon7"; Parent "KWMTBOMO00011.mrna1";
Bomo_Chr1	.	exon	383388	383524	.	+	.	gene_id "KWMTBOMO00011"; ID "KWMTBOMO00011.mrna1.exon8"; Parent "KWMTBOMO00011.mrna1";
Bomo_Chr1	.	exon	383845	384288	.	+	.	gene_id "KWMTBOMO00011"; ID "KWMTBOMO00011.mrna1.exon9"; Parent "KWMTBOMO00011.mrna1";
Bomo_Chr1	.	exon	385979	386162	.	+	.	gene_id "KWMTBOMO00011"; ID "KWMTBOMO00011.mrna1.exon10"; Parent "KWMTBOMO00011.mrna1";
Bomo_Chr1	.	exon	386611	386829	.	+	.	gene_id "KWMTBOMO00011"; ID "KWMTBOMO00011.mrna1.exon11"; Parent "KWMTBOMO00011.mrna1";
Bomo_Chr1	.	exon	388500	388644	.	+	.	gene_id "KWMTBOMO00011"; ID "KWMTBOMO00011.mrna1.exon12"; Parent "KWMTBOMO00011.mrna1";
Bomo_Chr1	.	exon	389010	389260	.	+	.	gene_id "KWMTBOMO00011"; ID "KWMTBOMO00011.mrna1.exon13"; Parent "KWMTBOMO00011.mrna1";
Bomo_Chr1	.	gene	399008	400305	0.3	-	.	gene_id "KWMTBOMO00012"; ID "KWMTBOMO00012; Name "KWMTBOMO00012";
Bomo_Chr1	.	mRNA	399008	400305	0.3	-	.	gene_id "KWMTBOMO00012"; ID "KWMTBOMO00012.mrna1; Name "KWMTBOMO00012"; Parent "KWMTBOMO00012";
Bomo_Chr1	.	exon	399008	399647	.	-	.	gene_id "KWMTBOMO00012"; ID "KWMTBOMO00012.mrna1.exon1"; Parent "KWMTBOMO00012.mrna1";
Bomo_Chr1	.	exon	400108	400305	.	-	.	gene_id "KWMTBOMO00012"; ID "KWMTBOMO00012.mrna1.exon2"; Parent "KWMTBOMO00012.mrna1";
Bomo_Chr1	.	gene	401938	403095	0.21	-	.	gene_id "KWMTBOMO00013"; ID "KWMTBOMO00013; Name "KWMTBOMO00013";
Bomo_Chr1	.	mRNA	401938	403095	0.21	-	.	gene_id "KWMTBOMO00013"; ID "KWMTBOMO00013.mrna1; Name "KWMTBOMO00013"; Parent "KWMTBOMO00013";
Bomo_Chr1	.	exon	401938	402250	.	-	.	gene_id "KWMTBOMO00013"; ID "KWMTBOMO00013.mrna1.exon1"; Parent "KWMTBOMO00013.mrna1";
Bomo_Chr1	.	exon	402832	403095	.	-	.	gene_id "KWMTBOMO00013"; ID "KWMTBOMO00013.mrna1.exon2"; Parent "KWMTBOMO00013.mrna1";
Bomo_Chr1	.	gene	404906	408969	0.37	+	.	gene_id "KWMTBOMO00014"; ID "KWMTBOMO00014; Name "KWMTBOMO00014";
Bomo_Chr1	.	mRNA	404906	408969	0.3	+	.	gene_id "KWMTBOMO00014"; ID "KWMTBOMO00014.mrna1; Name "KWMTBOMO00014"; Parent "KWMTBOMO00014";
Bomo_Chr1	.	exon	404906	408969	.	+	.	gene_id "KWMTBOMO00014"; ID "KWMTBOMO00014.mrna1.exon1"; Parent "KWMTBOMO00014.mrna1";
Bomo_Chr1	.	gene	409880	424335	0.26	-	.	gene_id "KWMTBOMO00015"; ID "KWMTBOMO00015; Name "KWMTBOMO00015";
Bomo_Chr1	.	mRNA	409880	424335	0.26	-	.	gene_id "KWMTBOMO00015"; ID "KWMTBOMO00015.mrna1; Name "KWMTBOMO00015"; Parent "KWMTBOMO00015";
Bomo_Chr1	.	exon	409880	410143	.	-	.	gene_id "KWMTBOMO00015"; ID "KWMTBOMO00015.mrna1.exon1"; Parent "KWMTBOMO00015.mrna1";
Bomo_Chr1	.	exon	415297	415395	.	-	.	gene_id "KWMTBOMO00015"; ID "KWMTBOMO00015.mrna1.exon2"; Parent "KWMTBOMO00015.mrna1";
Bomo_Chr1	.	exon	418722	418889	.	-	.	gene_id "KWMTBOMO00015"; ID "KWMTBOMO00015.mrna1.exon3"; Parent "KWMTBOMO00015.mrna1";
Bomo_Chr1	.	exon	422123	422596	.	-	.	gene_id "KWMTBOMO00015"; ID "KWMTBOMO00015.mrna1.exon4"; Parent "KWMTBOMO00015.mrna1";
Bomo_Chr1	.	exon	422890	422977	.	-	.	gene_id "KWMTBOMO00015"; ID "KWMTBOMO00015.mrna1.exon5"; Parent "KWMTBOMO00015.mrna1";
Bomo_Chr1	.	exon	424270	424335	.	-	.	gene_id "KWMTBOMO00015"; ID "KWMTBOMO00015.mrna1.exon6"; Parent "KWMTBOMO00015.mrna1";
Bomo_Chr1	.	gene	429286	434308	0.2	+	.	gene_id "KWMTBOMO00016"; ID "KWMTBOMO00016; Name "KWMTBOMO00016";
Bomo_Chr1	.	mRNA	429286	434308	0.2	+	.	gene_id "KWMTBOMO00016"; ID "KWMTBOMO00016.mrna1; Name "KWMTBOMO00016"; Parent "KWMTBOMO00016";
Bomo_Chr1	.	exon	429286	434308	.	+	.	gene_id "KWMTBOMO00016"; ID "KWMTBOMO00016.mrna1.exon1"; Parent "KWMTBOMO00016.mrna1";
Bomo_Chr1	.	gene	446817	476015	0.45	-	.	gene_id "KWMTBOMO00017"; ID "KWMTBOMO00017; Name "KWMTBOMO00017";
Bomo_Chr1	.	mRNA	446817	454225	0.41	-	.	gene_id "KWMTBOMO00017"; ID "KWMTBOMO00017.mrna1; Name "KWMTBOMO00017"; Parent "KWMTBOMO00017";
Bomo_Chr1	.	exon	446817	447169	.	-	.	gene_id "KWMTBOMO00017"; ID "KWMTBOMO00017.mrna1.exon1"; Parent "KWMTBOMO00017.mrna1";
Bomo_Chr1	.	exon	447266	447359	.	-	.	gene_id "KWMTBOMO00017"; ID "KWMTBOMO00017.mrna1.exon2"; Parent "KWMTBOMO00017.mrna1";
Bomo_Chr1	.	exon	447592	448011	.	-	.	gene_id "KWMTBOMO00017"; ID "KWMTBOMO00017.mrna1.exon3"; Parent "KWMTBOMO00017.mrna1";
Bomo_Chr1	.	exon	448263	448412	.	-	.	gene_id "KWMTBOMO00017"; ID "KWMTBOMO00017.mrna1.exon4"; Parent "KWMTBOMO00017.mrna1";
Bomo_Chr1	.	exon	448869	449048	.	-	.	gene_id "KWMTBOMO00017"; ID "KWMTBOMO00017.mrna1.exon5"; Parent "KWMTBOMO00017.mrna1";
Bomo_Chr1	.	exon	452856	453032	.	-	.	gene_id "KWMTBOMO00017"; ID "KWMTBOMO00017.mrna1.exon6"; Parent "KWMTBOMO00017.mrna1";
Bomo_Chr1	.	exon	454182	454225	.	-	.	gene_id "KWMTBOMO00017"; ID "KWMTBOMO00017.mrna1.exon7"; Parent "KWMTBOMO00017.mrna1";
Bomo_Chr1	.	gene	487676	496115	0.07	-	.	gene_id "KWMTBOMO00018"; ID "KWMTBOMO00018; Name "KWMTBOMO00018";
Bomo_Chr1	.	mRNA	487676	496115	0.07	-	.	gene_id "KWMTBOMO00018"; ID "KWMTBOMO00018.mrna1; Name "KWMTBOMO00018"; Parent "KWMTBOMO00018";
Bomo_Chr1	.	exon	487676	487909	.	-	.	gene_id "KWMTBOMO00018"; ID "KWMTBOMO00018.mrna1.exon1"; Parent "KWMTBOMO00018.mrna1";
Bomo_Chr1	.	exon	489475	489587	.	-	.	gene_id "KWMTBOMO00018"; ID "KWMTBOMO00018.mrna1.exon2"; Parent "KWMTBOMO00018.mrna1";
Bomo_Chr1	.	exon	490580	490772	.	-	.	gene_id "KWMTBOMO00018"; ID "KWMTBOMO00018.mrna1.exon3"; Parent "KWMTBOMO00018.mrna1";
Bomo_Chr1	.	exon	491284	491408	.	-	.	gene_id "KWMTBOMO00018"; ID "KWMTBOMO00018.mrna1.exon4"; Parent "KWMTBOMO00018.mrna1";
Bomo_Chr1	.	exon	491488	491500	.	-	.	gene_id "KWMTBOMO00018"; ID "KWMTBOMO00018.mrna1.exon5"; Parent "KWMTBOMO00018.mrna1";
Bomo_Chr1	.	exon	491741	491968	.	-	.	gene_id "KWMTBOMO00018"; ID "KWMTBOMO00018.mrna1.exon6"; Parent "KWMTBOMO00018.mrna1";
Bomo_Chr1	.	exon	494382	494543	.	-	.	gene_id "KWMTBOMO00018"; ID "KWMTBOMO00018.mrna1.exon7"; Parent "KWMTBOMO00018.mrna1";
Bomo_Chr1	.	exon	496004	496115	.	-	.	gene_id "KWMTBOMO00018"; ID "KWMTBOMO00018.mrna1.exon8"; Parent "KWMTBOMO00018.mrna1";
Bomo_Chr1	.	gene	511106	545938	0.45	+	.	gene_id "KWMTBOMO00019"; ID "KWMTBOMO00019; Name "KWMTBOMO00019";
Bomo_Chr1	.	mRNA	511106	545938	0.11	+	.	gene_id "KWMTBOMO00019"; ID "KWMTBOMO00019.mrna1; Name "KWMTBOMO00019"; Parent "KWMTBOMO00019";
Bomo_Chr1	.	exon	511106	511180	.	+	.	gene_id "KWMTBOMO00019"; ID "KWMTBOMO00019.mrna1.exon1"; Parent "KWMTBOMO00019.mrna1";
Bomo_Chr1	.	exon	536684	536775	.	+	.	gene_id "KWMTBOMO00019"; ID "KWMTBOMO00019.mrna1.exon2"; Parent "KWMTBOMO00019.mrna1";
Bomo_Chr1	.	exon	537715	537909	.	+	.	gene_id "KWMTBOMO00019"; ID "KWMTBOMO00019.mrna1.exon3"; Parent "KWMTBOMO00019.mrna1";
Bomo_Chr1	.	exon	538640	538747	.	+	.	gene_id "KWMTBOMO00019"; ID "KWMTBOMO00019.mrna1.exon4"; Parent "KWMTBOMO00019.mrna1";
Bomo_Chr1	.	exon	541748	541849	.	+	.	gene_id "KWMTBOMO00019"; ID "KWMTBOMO00019.mrna1.exon5"; Parent "KWMTBOMO00019.mrna1";
Bomo_Chr1	.	exon	542546	542678	.	+	.	gene_id "KWMTBOMO00019"; ID "KWMTBOMO00019.mrna1.exon6"; Parent "KWMTBOMO00019.mrna1";
Bomo_Chr1	.	exon	544057	544291	.	+	.	gene_id "KWMTBOMO00019"; ID "KWMTBOMO00019.mrna1.exon7"; Parent "KWMTBOMO00019.mrna1";
Bomo_Chr1	.	exon	544937	545130	.	+	.	gene_id "KWMTBOMO00019"; ID "KWMTBOMO00019.mrna1.exon8"; Parent "KWMTBOMO00019.mrna1";
Bomo_Chr1	.	exon	545768	545938	.	+	.	gene_id "KWMTBOMO00019"; ID "KWMTBOMO00019.mrna1.exon9"; Parent "KWMTBOMO00019.mrna1";
Bomo_Chr1	.	gene	548703	550815	0.23	-	.	gene_id "KWMTBOMO00020"; ID "KWMTBOMO00020; Name "KWMTBOMO00020";
Bomo_Chr1	.	mRNA	548703	550815	0.23	-	.	gene_id "KWMTBOMO00020"; ID "KWMTBOMO00020.mrna1; Name "KWMTBOMO00020"; Parent "KWMTBOMO00020";
Bomo_Chr1	.	exon	548703	548867	.	-	.	gene_id "KWMTBOMO00020"; ID "KWMTBOMO00020.mrna1.exon1"; Parent "KWMTBOMO00020.mrna1";
Bomo_Chr1	.	exon	549341	549418	.	-	.	gene_id "KWMTBOMO00020"; ID "KWMTBOMO00020.mrna1.exon2"; Parent "KWMTBOMO00020.mrna1";
Bomo_Chr1	.	exon	549883	549958	.	-	.	gene_id "KWMTBOMO00020"; ID "KWMTBOMO00020.mrna1.exon3"; Parent "KWMTBOMO00020.mrna1";
Bomo_Chr1	.	exon	550681	550815	.	-	.	gene_id "KWMTBOMO00020"; ID "KWMTBOMO00020.mrna1.exon4"; Parent "KWMTBOMO00020.mrna1";
Bomo_Chr1	.	gene	552536	553443	0.23	+	.	gene_id "KWMTBOMO00021"; ID "KWMTBOMO00021; Name "KWMTBOMO00021";
Bomo_Chr1	.	mRNA	552536	553443	0.23	+	.	gene_id "KWMTBOMO00021"; ID "KWMTBOMO00021.mrna1; Name "KWMTBOMO00021"; Parent "KWMTBOMO00021";
Bomo_Chr1	.	exon	552536	552657	.	+	.	gene_id "KWMTBOMO00021"; ID "KWMTBOMO00021.mrna1.exon1"; Parent "KWMTBOMO00021.mrna1";
Bomo_Chr1	.	exon	552751	553443	.	+	.	gene_id "KWMTBOMO00021"; ID "KWMTBOMO00021.mrna1.exon2"; Parent "KWMTBOMO00021.mrna1";
Bomo_Chr1	.	gene	564496	567714	0.19	+	.	gene_id "KWMTBOMO00022"; ID "KWMTBOMO00022; Name "KWMTBOMO00022";
Bomo_Chr1	.	mRNA	564496	567714	0.19	+	.	gene_id "KWMTBOMO00022"; ID "KWMTBOMO00022.mrna1; Name "KWMTBOMO00022"; Parent "KWMTBOMO00022";
Bomo_Chr1	.	exon	564496	567714	.	+	.	gene_id "KWMTBOMO00022"; ID "KWMTBOMO00022.mrna1.exon1"; Parent "KWMTBOMO00022.mrna1";
Bomo_Chr1	.	gene	605124	606255	0.46	-	.	gene_id "KWMTBOMO00023"; ID "KWMTBOMO00023; Name "KWMTBOMO00023";
Bomo_Chr1	.	mRNA	605124	606255	0.46	-	.	gene_id "KWMTBOMO00023"; ID "KWMTBOMO00023.mrna1; Name "KWMTBOMO00023"; Parent "KWMTBOMO00023";
Bomo_Chr1	.	exon	605124	606255	.	-	.	gene_id "KWMTBOMO00023"; ID "KWMTBOMO00023.mrna1.exon1"; Parent "KWMTBOMO00023.mrna1";
Bomo_Chr1	.	gene	607796	625330	1.11	+	.	gene_id "KWMTBOMO00024"; ID "KWMTBOMO00024; Name "KWMTBOMO00024";
Bomo_Chr1	.	mRNA	607796	625330	0.57	+	.	gene_id "KWMTBOMO00024"; ID "KWMTBOMO00024.mrna1; Name "KWMTBOMO00024"; Parent "KWMTBOMO00024";
Bomo_Chr1	.	exon	607796	608111	.	+	.	gene_id "KWMTBOMO00024"; ID "KWMTBOMO00024.mrna1.exon1"; Parent "KWMTBOMO00024.mrna1";
Bomo_Chr1	.	exon	610057	610230	.	+	.	gene_id "KWMTBOMO00024"; ID "KWMTBOMO00024.mrna1.exon2"; Parent "KWMTBOMO00024.mrna1";
Bomo_Chr1	.	exon	615490	615677	.	+	.	gene_id "KWMTBOMO00024"; ID "KWMTBOMO00024.mrna1.exon3"; Parent "KWMTBOMO00024.mrna1";
Bomo_Chr1	.	exon	616510	616614	.	+	.	gene_id "KWMTBOMO00024"; ID "KWMTBOMO00024.mrna1.exon4"; Parent "KWMTBOMO00024.mrna1";
Bomo_Chr1	.	exon	617861	617931	.	+	.	gene_id "KWMTBOMO00024"; ID "KWMTBOMO00024.mrna1.exon5"; Parent "KWMTBOMO00024.mrna1";
Bomo_Chr1	.	exon	620515	620749	.	+	.	gene_id "KWMTBOMO00024"; ID "KWMTBOMO00024.mrna1.exon6"; Parent "KWMTBOMO00024.mrna1";
Bomo_Chr1	.	exon	621670	621741	.	+	.	gene_id "KWMTBOMO00024"; ID "KWMTBOMO00024.mrna1.exon7"; Parent "KWMTBOMO00024.mrna1";
Bomo_Chr1	.	exon	622638	622709	.	+	.	gene_id "KWMTBOMO00024"; ID "KWMTBOMO00024.mrna1.exon8"; Parent "KWMTBOMO00024.mrna1";
Bomo_Chr1	.	exon	625176	625330	.	+	.	gene_id "KWMTBOMO00024"; ID "KWMTBOMO00024.mrna1.exon9"; Parent "KWMTBOMO00024.mrna1";
Bomo_Chr1	.	gene	635579	637225	0.26	-	.	gene_id "KWMTBOMO00025"; ID "KWMTBOMO00025; Name "KWMTBOMO00025";
Bomo_Chr1	.	mRNA	635579	637225	0.26	-	.	gene_id "KWMTBOMO00025"; ID "KWMTBOMO00025.mrna1; Name "KWMTBOMO00025"; Parent "KWMTBOMO00025";
Bomo_Chr1	.	exon	635579	637225	.	-	.	gene_id "KWMTBOMO00025"; ID "KWMTBOMO00025.mrna1.exon1"; Parent "KWMTBOMO00025.mrna1";
Bomo_Chr1	.	gene	641366	642943	0.34	+	.	gene_id "KWMTBOMO00026"; ID "KWMTBOMO00026; Name "KWMTBOMO00026";
Bomo_Chr1	.	mRNA	641366	642943	0.34	+	.	gene_id "KWMTBOMO00026"; ID "KWMTBOMO00026.mrna1; Name "KWMTBOMO00026"; Parent "KWMTBOMO00026";
Bomo_Chr1	.	exon	641366	642943	.	+	.	gene_id "KWMTBOMO00026"; ID "KWMTBOMO00026.mrna1.exon1"; Parent "KWMTBOMO00026.mrna1";
Bomo_Chr1	.	gene	656271	702475	0.12	-	.	gene_id "KWMTBOMO00027"; ID "KWMTBOMO00027; Name "KWMTBOMO00027";
Bomo_Chr1	.	mRNA	656271	702475	0.12	-	.	gene_id "KWMTBOMO00027"; ID "KWMTBOMO00027.mrna1; Name "KWMTBOMO00027"; Parent "KWMTBOMO00027";
Bomo_Chr1	.	exon	656271	656520	.	-	.	gene_id "KWMTBOMO00027"; ID "KWMTBOMO00027.mrna1.exon1"; Parent "KWMTBOMO00027.mrna1";
Bomo_Chr1	.	exon	657411	657549	.	-	.	gene_id "KWMTBOMO00027"; ID "KWMTBOMO00027.mrna1.exon2"; Parent "KWMTBOMO00027.mrna1";
Bomo_Chr1	.	exon	657807	657882	.	-	.	gene_id "KWMTBOMO00027"; ID "KWMTBOMO00027.mrna1.exon3"; Parent "KWMTBOMO00027.mrna1";
Bomo_Chr1	.	exon	677296	677380	.	-	.	gene_id "KWMTBOMO00027"; ID "KWMTBOMO00027.mrna1.exon4"; Parent "KWMTBOMO00027.mrna1";
Bomo_Chr1	.	exon	679607	679783	.	-	.	gene_id "KWMTBOMO00027"; ID "KWMTBOMO00027.mrna1.exon5"; Parent "KWMTBOMO00027.mrna1";
Bomo_Chr1	.	exon	687970	688024	.	-	.	gene_id "KWMTBOMO00027"; ID "KWMTBOMO00027.mrna1.exon6"; Parent "KWMTBOMO00027.mrna1";
Bomo_Chr1	.	exon	697846	698002	.	-	.	gene_id "KWMTBOMO00027"; ID "KWMTBOMO00027.mrna1.exon7"; Parent "KWMTBOMO00027.mrna1";
Bomo_Chr1	.	exon	701675	701807	.	-	.	gene_id "KWMTBOMO00027"; ID "KWMTBOMO00027.mrna1.exon8"; Parent "KWMTBOMO00027.mrna1";
Bomo_Chr1	.	exon	702361	702475	.	-	.	gene_id "KWMTBOMO00027"; ID "KWMTBOMO00027.mrna1.exon9"; Parent "KWMTBOMO00027.mrna1";
Bomo_Chr1	.	gene	702706	713422	0.75	+	.	gene_id "KWMTBOMO00028"; ID "KWMTBOMO00028; Name "KWMTBOMO00028";
Bomo_Chr1	.	mRNA	702706	713422	0.75	+	.	gene_id "KWMTBOMO00028"; ID "KWMTBOMO00028.mrna1; Name "KWMTBOMO00028"; Parent "KWMTBOMO00028";
Bomo_Chr1	.	exon	702706	702879	.	+	.	gene_id "KWMTBOMO00028"; ID "KWMTBOMO00028.mrna1.exon1"; Parent "KWMTBOMO00028.mrna1";
Bomo_Chr1	.	exon	705292	705522	.	+	.	gene_id "KWMTBOMO00028"; ID "KWMTBOMO00028.mrna1.exon2"; Parent "KWMTBOMO00028.mrna1";
Bomo_Chr1	.	exon	711944	712235	.	+	.	gene_id "KWMTBOMO00028"; ID "KWMTBOMO00028.mrna1.exon3"; Parent "KWMTBOMO00028.mrna1";
Bomo_Chr1	.	exon	712904	713422	.	+	.	gene_id "KWMTBOMO00028"; ID "KWMTBOMO00028.mrna1.exon4"; Parent "KWMTBOMO00028.mrna1";
Bomo_Chr1	.	gene	714536	719224	0.08	+	.	gene_id "KWMTBOMO00029"; ID "KWMTBOMO00029; Name "KWMTBOMO00029";
Bomo_Chr1	.	mRNA	714536	719224	0.08	+	.	gene_id "KWMTBOMO00029"; ID "KWMTBOMO00029.mrna1; Name "KWMTBOMO00029"; Parent "KWMTBOMO00029";
Bomo_Chr1	.	exon	714536	714760	.	+	.	gene_id "KWMTBOMO00029"; ID "KWMTBOMO00029.mrna1.exon1"; Parent "KWMTBOMO00029.mrna1";
Bomo_Chr1	.	exon	715172	715355	.	+	.	gene_id "KWMTBOMO00029"; ID "KWMTBOMO00029.mrna1.exon2"; Parent "KWMTBOMO00029.mrna1";
Bomo_Chr1	.	exon	717790	718352	.	+	.	gene_id "KWMTBOMO00029"; ID "KWMTBOMO00029.mrna1.exon3"; Parent "KWMTBOMO00029.mrna1";
Bomo_Chr1	.	exon	718717	719224	.	+	.	gene_id "KWMTBOMO00029"; ID "KWMTBOMO00029.mrna1.exon4"; Parent "KWMTBOMO00029.mrna1";
Bomo_Chr1	.	gene	729937	737465	0.18	-	.	gene_id "KWMTBOMO00030"; ID "KWMTBOMO00030; Name "KWMTBOMO00030";
Bomo_Chr1	.	mRNA	729937	737465	0.18	-	.	gene_id "KWMTBOMO00030"; ID "KWMTBOMO00030.mrna1; Name "KWMTBOMO00030"; Parent "KWMTBOMO00030";
Bomo_Chr1	.	exon	729937	730238	.	-	.	gene_id "KWMTBOMO00030"; ID "KWMTBOMO00030.mrna1.exon1"; Parent "KWMTBOMO00030.mrna1";
Bomo_Chr1	.	exon	730765	730903	.	-	.	gene_id "KWMTBOMO00030"; ID "KWMTBOMO00030.mrna1.exon2"; Parent "KWMTBOMO00030.mrna1";
Bomo_Chr1	.	exon	737398	737465	.	-	.	gene_id "KWMTBOMO00030"; ID "KWMTBOMO00030.mrna1.exon3"; Parent "KWMTBOMO00030.mrna1";
Bomo_Chr1	.	gene	879547	883835	0.15	-	.	gene_id "KWMTBOMO00031"; ID "KWMTBOMO00031; Name "KWMTBOMO00031";
Bomo_Chr1	.	mRNA	879547	883835	0.15	-	.	gene_id "KWMTBOMO00031"; ID "KWMTBOMO00031.mrna1; Name "KWMTBOMO00031"; Parent "KWMTBOMO00031";
Bomo_Chr1	.	exon	879547	879795	.	-	.	gene_id "KWMTBOMO00031"; ID "KWMTBOMO00031.mrna1.exon1"; Parent "KWMTBOMO00031.mrna1";
Bomo_Chr1	.	exon	880549	880734	.	-	.	gene_id "KWMTBOMO00031"; ID "KWMTBOMO00031.mrna1.exon2"; Parent "KWMTBOMO00031.mrna1";
Bomo_Chr1	.	exon	883447	883835	.	-	.	gene_id "KWMTBOMO00031"; ID "KWMTBOMO00031.mrna1.exon3"; Parent "KWMTBOMO00031.mrna1";
Bomo_Chr1	.	gene	969596	973150	0.01	+	.	gene_id "KWMTBOMO00032"; ID "KWMTBOMO00032; Name "KWMTBOMO00032";
Bomo_Chr1	.	mRNA	969596	973150	0.01	+	.	gene_id "KWMTBOMO00032"; ID "KWMTBOMO00032.mrna1; Name "KWMTBOMO00032"; Parent "KWMTBOMO00032";
Bomo_Chr1	.	exon	969596	969856	.	+	.	gene_id "KWMTBOMO00032"; ID "KWMTBOMO00032.mrna1.exon1"; Parent "KWMTBOMO00032.mrna1";
Bomo_Chr1	.	exon	972058	972269	.	+	.	gene_id "KWMTBOMO00032"; ID "KWMTBOMO00032.mrna1.exon2"; Parent "KWMTBOMO00032.mrna1";
Bomo_Chr1	.	exon	972332	973150	.	+	.	gene_id "KWMTBOMO00032"; ID "KWMTBOMO00032.mrna1.exon3"; Parent "KWMTBOMO00032.mrna1";
Bomo_Chr1	.	gene	1058706	1068196	0.39	+	.	gene_id "KWMTBOMO00033"; ID "KWMTBOMO00033; Name "KWMTBOMO00033";
Bomo_Chr1	.	mRNA	1058706	1068196	0.39	+	.	gene_id "KWMTBOMO00033"; ID "KWMTBOMO00033.mrna1; Name "KWMTBOMO00033"; Parent "KWMTBOMO00033";
Bomo_Chr1	.	exon	1058706	1059792	.	+	.	gene_id "KWMTBOMO00033"; ID "KWMTBOMO00033.mrna1.exon1"; Parent "KWMTBOMO00033.mrna1";
Bomo_Chr1	.	exon	1060925	1061042	.	+	.	gene_id "KWMTBOMO00033"; ID "KWMTBOMO00033.mrna1.exon2"; Parent "KWMTBOMO00033.mrna1";
Bomo_Chr1	.	exon	1067752	1068196	.	+	.	gene_id "KWMTBOMO00033"; ID "KWMTBOMO00033.mrna1.exon3"; Parent "KWMTBOMO00033.mrna1";
Bomo_Chr1	.	gene	1072645	1075985	0.25	-	.	gene_id "KWMTBOMO00034"; ID "KWMTBOMO00034; Name "KWMTBOMO00034";
Bomo_Chr1	.	mRNA	1072645	1075985	0.25	-	.	gene_id "KWMTBOMO00034"; ID "KWMTBOMO00034.mrna1; Name "KWMTBOMO00034"; Parent "KWMTBOMO00034";
Bomo_Chr1	.	exon	1072645	1074529	.	-	.	gene_id "KWMTBOMO00034"; ID "KWMTBOMO00034.mrna1.exon1"; Parent "KWMTBOMO00034.mrna1";
Bomo_Chr1	.	exon	1074700	1074802	.	-	.	gene_id "KWMTBOMO00034"; ID "KWMTBOMO00034.mrna1.exon2"; Parent "KWMTBOMO00034.mrna1";
Bomo_Chr1	.	exon	1075919	1075985	.	-	.	gene_id "KWMTBOMO00034"; ID "KWMTBOMO00034.mrna1.exon3"; Parent "KWMTBOMO00034.mrna1";
Bomo_Chr1	.	gene	1076276	1078342	0.06	+	.	gene_id "KWMTBOMO00035"; ID "KWMTBOMO00035; Name "KWMTBOMO00035";
Bomo_Chr1	.	mRNA	1076276	1078342	0.06	+	.	gene_id "KWMTBOMO00035"; ID "KWMTBOMO00035.mrna1; Name "KWMTBOMO00035"; Parent "KWMTBOMO00035";
Bomo_Chr1	.	exon	1076276	1078342	.	+	.	gene_id "KWMTBOMO00035"; ID "KWMTBOMO00035.mrna1.exon1"; Parent "KWMTBOMO00035.mrna1";
Bomo_Chr1	.	gene	1078135	1122035	0.09	-	.	gene_id "KWMTBOMO00036"; ID "KWMTBOMO00036; Name "KWMTBOMO00036";
Bomo_Chr1	.	mRNA	1078135	1122035	0.02	-	.	gene_id "KWMTBOMO00036"; ID "KWMTBOMO00036.mrna1; Name "KWMTBOMO00036"; Parent "KWMTBOMO00036";
Bomo_Chr1	.	exon	1078135	1078244	.	-	.	gene_id "KWMTBOMO00036"; ID "KWMTBOMO00036.mrna1.exon1"; Parent "KWMTBOMO00036.mrna1";
Bomo_Chr1	.	exon	1079355	1079574	.	-	.	gene_id "KWMTBOMO00036"; ID "KWMTBOMO00036.mrna1.exon2"; Parent "KWMTBOMO00036.mrna1";
Bomo_Chr1	.	exon	1088280	1088476	.	-	.	gene_id "KWMTBOMO00036"; ID "KWMTBOMO00036.mrna1.exon3"; Parent "KWMTBOMO00036.mrna1";
Bomo_Chr1	.	exon	1089794	1089901	.	-	.	gene_id "KWMTBOMO00036"; ID "KWMTBOMO00036.mrna1.exon4"; Parent "KWMTBOMO00036.mrna1";
Bomo_Chr1	.	exon	1092440	1092652	.	-	.	gene_id "KWMTBOMO00036"; ID "KWMTBOMO00036.mrna1.exon5"; Parent "KWMTBOMO00036.mrna1";
Bomo_Chr1	.	exon	1092931	1093159	.	-	.	gene_id "KWMTBOMO00036"; ID "KWMTBOMO00036.mrna1.exon6"; Parent "KWMTBOMO00036.mrna1";
Bomo_Chr1	.	exon	1094323	1094435	.	-	.	gene_id "KWMTBOMO00036"; ID "KWMTBOMO00036.mrna1.exon7"; Parent "KWMTBOMO00036.mrna1";
Bomo_Chr1	.	exon	1095146	1095354	.	-	.	gene_id "KWMTBOMO00036"; ID "KWMTBOMO00036.mrna1.exon8"; Parent "KWMTBOMO00036.mrna1";
Bomo_Chr1	.	exon	1096946	1097039	.	-	.	gene_id "KWMTBOMO00036"; ID "KWMTBOMO00036.mrna1.exon9"; Parent "KWMTBOMO00036.mrna1";
Bomo_Chr1	.	exon	1099671	1099753	.	-	.	gene_id "KWMTBOMO00036"; ID "KWMTBOMO00036.mrna1.exon10"; Parent "KWMTBOMO00036.mrna1";
Bomo_Chr1	.	exon	1112035	1112174	.	-	.	gene_id "KWMTBOMO00036"; ID "KWMTBOMO00036.mrna1.exon11"; Parent "KWMTBOMO00036.mrna1";
Bomo_Chr1	.	exon	1121879	1122035	.	-	.	gene_id "KWMTBOMO00036"; ID "KWMTBOMO00036.mrna1.exon12"; Parent "KWMTBOMO00036.mrna1";
Bomo_Chr1	.	gene	1206558	1209725	0.13	-	.	gene_id "KWMTBOMO00037"; ID "KWMTBOMO00037; Name "KWMTBOMO00037";
Bomo_Chr1	.	mRNA	1206558	1209725	0.13	-	.	gene_id "KWMTBOMO00037"; ID "KWMTBOMO00037.mrna1; Name "KWMTBOMO00037"; Parent "KWMTBOMO00037";
Bomo_Chr1	.	exon	1206558	1207533	.	-	.	gene_id "KWMTBOMO00037"; ID "KWMTBOMO00037.mrna1.exon1"; Parent "KWMTBOMO00037.mrna1";
Bomo_Chr1	.	exon	1209534	1209725	.	-	.	gene_id "KWMTBOMO00037"; ID "KWMTBOMO00037.mrna1.exon2"; Parent "KWMTBOMO00037.mrna1";
Bomo_Chr1	.	gene	1245277	1247525	0.12	-	.	gene_id "KWMTBOMO00038"; ID "KWMTBOMO00038; Name "KWMTBOMO00038";
Bomo_Chr1	.	mRNA	1245277	1247525	0.12	-	.	gene_id "KWMTBOMO00038"; ID "KWMTBOMO00038.mrna1; Name "KWMTBOMO00038"; Parent "KWMTBOMO00038";
Bomo_Chr1	.	exon	1245277	1247525	.	-	.	gene_id "KWMTBOMO00038"; ID "KWMTBOMO00038.mrna1.exon1"; Parent "KWMTBOMO00038.mrna1";
Bomo_Chr1	.	gene	1268621	1271208	0.26	+	.	gene_id "KWMTBOMO00039"; ID "KWMTBOMO00039; Name "KWMTBOMO00039";
Bomo_Chr1	.	mRNA	1268621	1271208	0.26	+	.	gene_id "KWMTBOMO00039"; ID "KWMTBOMO00039.mrna1; Name "KWMTBOMO00039"; Parent "KWMTBOMO00039";
Bomo_Chr1	.	exon	1268621	1268699	.	+	.	gene_id "KWMTBOMO00039"; ID "KWMTBOMO00039.mrna1.exon1"; Parent "KWMTBOMO00039.mrna1";
Bomo_Chr1	.	exon	1268987	1269120	.	+	.	gene_id "KWMTBOMO00039"; ID "KWMTBOMO00039.mrna1.exon2"; Parent "KWMTBOMO00039.mrna1";
Bomo_Chr1	.	exon	1270702	1270877	.	+	.	gene_id "KWMTBOMO00039"; ID "KWMTBOMO00039.mrna1.exon3"; Parent "KWMTBOMO00039.mrna1";
Bomo_Chr1	.	exon	1271097	1271208	.	+	.	gene_id "KWMTBOMO00039"; ID "KWMTBOMO00039.mrna1.exon4"; Parent "KWMTBOMO00039.mrna1";
Bomo_Chr1	.	gene	1271873	1278740	0.17	-	.	gene_id "KWMTBOMO00040"; ID "KWMTBOMO00040; Name "KWMTBOMO00040";
Bomo_Chr1	.	mRNA	1271873	1278740	0.17	-	.	gene_id "KWMTBOMO00040"; ID "KWMTBOMO00040.mrna1; Name "KWMTBOMO00040"; Parent "KWMTBOMO00040";
Bomo_Chr1	.	exon	1271873	1272350	.	-	.	gene_id "KWMTBOMO00040"; ID "KWMTBOMO00040.mrna1.exon1"; Parent "KWMTBOMO00040.mrna1";
Bomo_Chr1	.	exon	1273737	1273929	.	-	.	gene_id "KWMTBOMO00040"; ID "KWMTBOMO00040.mrna1.exon2"; Parent "KWMTBOMO00040.mrna1";
Bomo_Chr1	.	exon	1274215	1274390	.	-	.	gene_id "KWMTBOMO00040"; ID "KWMTBOMO00040.mrna1.exon3"; Parent "KWMTBOMO00040.mrna1";
Bomo_Chr1	.	exon	1275107	1275265	.	-	.	gene_id "KWMTBOMO00040"; ID "KWMTBOMO00040.mrna1.exon4"; Parent "KWMTBOMO00040.mrna1";
Bomo_Chr1	.	exon	1275989	1276553	.	-	.	gene_id "KWMTBOMO00040"; ID "KWMTBOMO00040.mrna1.exon5"; Parent "KWMTBOMO00040.mrna1";
Bomo_Chr1	.	exon	1277139	1277423	.	-	.	gene_id "KWMTBOMO00040"; ID "KWMTBOMO00040.mrna1.exon6"; Parent "KWMTBOMO00040.mrna1";
Bomo_Chr1	.	exon	1277921	1278141	.	-	.	gene_id "KWMTBOMO00040"; ID "KWMTBOMO00040.mrna1.exon7"; Parent "KWMTBOMO00040.mrna1";
Bomo_Chr1	.	exon	1278620	1278740	.	-	.	gene_id "KWMTBOMO00040"; ID "KWMTBOMO00040.mrna1.exon8"; Parent "KWMTBOMO00040.mrna1";
Bomo_Chr1	.	gene	1279414	1293310	0.15	-	.	gene_id "KWMTBOMO00041"; ID "KWMTBOMO00041; Name "KWMTBOMO00041";
Bomo_Chr1	.	mRNA	1279414	1293310	0.15	-	.	gene_id "KWMTBOMO00041"; ID "KWMTBOMO00041.mrna1; Name "KWMTBOMO00041"; Parent "KWMTBOMO00041";
Bomo_Chr1	.	exon	1279414	1279505	.	-	.	gene_id "KWMTBOMO00041"; ID "KWMTBOMO00041.mrna1.exon1"; Parent "KWMTBOMO00041.mrna1";
Bomo_Chr1	.	exon	1279973	1280134	.	-	.	gene_id "KWMTBOMO00041"; ID "KWMTBOMO00041.mrna1.exon2"; Parent "KWMTBOMO00041.mrna1";
Bomo_Chr1	.	exon	1281337	1281411	.	-	.	gene_id "KWMTBOMO00041"; ID "KWMTBOMO00041.mrna1.exon3"; Parent "KWMTBOMO00041.mrna1";
Bomo_Chr1	.	exon	1282883	1283019	.	-	.	gene_id "KWMTBOMO00041"; ID "KWMTBOMO00041.mrna1.exon4"; Parent "KWMTBOMO00041.mrna1";
Bomo_Chr1	.	exon	1284645	1284767	.	-	.	gene_id "KWMTBOMO00041"; ID "KWMTBOMO00041.mrna1.exon5"; Parent "KWMTBOMO00041.mrna1";
Bomo_Chr1	.	exon	1286249	1286351	.	-	.	gene_id "KWMTBOMO00041"; ID "KWMTBOMO00041.mrna1.exon6"; Parent "KWMTBOMO00041.mrna1";
Bomo_Chr1	.	exon	1293238	1293310	.	-	.	gene_id "KWMTBOMO00041"; ID "KWMTBOMO00041.mrna1.exon7"; Parent "KWMTBOMO00041.mrna1";
Bomo_Chr1	.	gene	1297471	1299528	0.26	+	.	gene_id "KWMTBOMO00042"; ID "KWMTBOMO00042; Name "KWMTBOMO00042";
Bomo_Chr1	.	mRNA	1297471	1299528	0.26	+	.	gene_id "KWMTBOMO00042"; ID "KWMTBOMO00042.mrna1; Name "KWMTBOMO00042"; Parent "KWMTBOMO00042";
Bomo_Chr1	.	exon	1297471	1297681	.	+	.	gene_id "KWMTBOMO00042"; ID "KWMTBOMO00042.mrna1.exon1"; Parent "KWMTBOMO00042.mrna1";
Bomo_Chr1	.	exon	1299152	1299528	.	+	.	gene_id "KWMTBOMO00042"; ID "KWMTBOMO00042.mrna1.exon2"; Parent "KWMTBOMO00042.mrna1";
Bomo_Chr1	.	gene	1307915	1313260	0.16	-	.	gene_id "KWMTBOMO00043"; ID "KWMTBOMO00043; Name "KWMTBOMO00043";
Bomo_Chr1	.	mRNA	1307915	1313260	0.16	-	.	gene_id "KWMTBOMO00043"; ID "KWMTBOMO00043.mrna1; Name "KWMTBOMO00043"; Parent "KWMTBOMO00043";
Bomo_Chr1	.	exon	1307915	1308103	.	-	.	gene_id "KWMTBOMO00043"; ID "KWMTBOMO00043.mrna1.exon1"; Parent "KWMTBOMO00043.mrna1";
Bomo_Chr1	.	exon	1308781	1309106	.	-	.	gene_id "KWMTBOMO00043"; ID "KWMTBOMO00043.mrna1.exon2"; Parent "KWMTBOMO00043.mrna1";
Bomo_Chr1	.	exon	1313018	1313079	.	-	.	gene_id "KWMTBOMO00043"; ID "KWMTBOMO00043.mrna1.exon3"; Parent "KWMTBOMO00043.mrna1";
Bomo_Chr1	.	exon	1313220	1313260	.	-	.	gene_id "KWMTBOMO00043"; ID "KWMTBOMO00043.mrna1.exon4"; Parent "KWMTBOMO00043.mrna1";
Bomo_Chr1	.	gene	1327255	1328420	0.04	-	.	gene_id "KWMTBOMO00044"; ID "KWMTBOMO00044; Name "KWMTBOMO00044";
Bomo_Chr1	.	mRNA	1327255	1328420	0.04	-	.	gene_id "KWMTBOMO00044"; ID "KWMTBOMO00044.mrna1; Name "KWMTBOMO00044"; Parent "KWMTBOMO00044";
Bomo_Chr1	.	exon	1327255	1327519	.	-	.	gene_id "KWMTBOMO00044"; ID "KWMTBOMO00044.mrna1.exon1"; Parent "KWMTBOMO00044.mrna1";
Bomo_Chr1	.	exon	1327879	1328052	.	-	.	gene_id "KWMTBOMO00044"; ID "KWMTBOMO00044.mrna1.exon2"; Parent "KWMTBOMO00044.mrna1";
Bomo_Chr1	.	exon	1328267	1328420	.	-	.	gene_id "KWMTBOMO00044"; ID "KWMTBOMO00044.mrna1.exon3"; Parent "KWMTBOMO00044.mrna1";
Bomo_Chr1	.	gene	1333031	1333887	0.15	+	.	gene_id "KWMTBOMO00045"; ID "KWMTBOMO00045; Name "KWMTBOMO00045";
Bomo_Chr1	.	mRNA	1333031	1333887	0.15	+	.	gene_id "KWMTBOMO00045"; ID "KWMTBOMO00045.mrna1; Name "KWMTBOMO00045"; Parent "KWMTBOMO00045";
Bomo_Chr1	.	exon	1333031	1333218	.	+	.	gene_id "KWMTBOMO00045"; ID "KWMTBOMO00045.mrna1.exon1"; Parent "KWMTBOMO00045.mrna1";
Bomo_Chr1	.	exon	1333342	1333887	.	+	.	gene_id "KWMTBOMO00045"; ID "KWMTBOMO00045.mrna1.exon2"; Parent "KWMTBOMO00045.mrna1";
Bomo_Chr1	.	gene	1334679	1335510	0.13	-	.	gene_id "KWMTBOMO00046"; ID "KWMTBOMO00046; Name "KWMTBOMO00046";
Bomo_Chr1	.	mRNA	1334679	1335510	0.13	-	.	gene_id "KWMTBOMO00046"; ID "KWMTBOMO00046.mrna1; Name "KWMTBOMO00046"; Parent "KWMTBOMO00046";
Bomo_Chr1	.	exon	1334679	1335510	.	-	.	gene_id "KWMTBOMO00046"; ID "KWMTBOMO00046.mrna1.exon1"; Parent "KWMTBOMO00046.mrna1";
Bomo_Chr1	.	gene	1343198	1359260	0.23	-	.	gene_id "KWMTBOMO00047"; ID "KWMTBOMO00047; Name "KWMTBOMO00047";
Bomo_Chr1	.	mRNA	1343198	1359260	0.23	-	.	gene_id "KWMTBOMO00047"; ID "KWMTBOMO00047.mrna1; Name "KWMTBOMO00047"; Parent "KWMTBOMO00047";
Bomo_Chr1	.	exon	1343198	1343335	.	-	.	gene_id "KWMTBOMO00047"; ID "KWMTBOMO00047.mrna1.exon1"; Parent "KWMTBOMO00047.mrna1";
Bomo_Chr1	.	exon	1348036	1348290	.	-	.	gene_id "KWMTBOMO00047"; ID "KWMTBOMO00047.mrna1.exon2"; Parent "KWMTBOMO00047.mrna1";
Bomo_Chr1	.	exon	1349903	1350050	.	-	.	gene_id "KWMTBOMO00047"; ID "KWMTBOMO00047.mrna1.exon3"; Parent "KWMTBOMO00047.mrna1";
Bomo_Chr1	.	exon	1352640	1352710	.	-	.	gene_id "KWMTBOMO00047"; ID "KWMTBOMO00047.mrna1.exon4"; Parent "KWMTBOMO00047.mrna1";
Bomo_Chr1	.	exon	1357161	1357316	.	-	.	gene_id "KWMTBOMO00047"; ID "KWMTBOMO00047.mrna1.exon5"; Parent "KWMTBOMO00047.mrna1";
Bomo_Chr1	.	exon	1359200	1359260	.	-	.	gene_id "KWMTBOMO00047"; ID "KWMTBOMO00047.mrna1.exon6"; Parent "KWMTBOMO00047.mrna1";
Bomo_Chr1	.	gene	1359901	1361045	0.34	+	.	gene_id "KWMTBOMO00048"; ID "KWMTBOMO00048; Name "KWMTBOMO00048";
Bomo_Chr1	.	mRNA	1359901	1361045	0.34	+	.	gene_id "KWMTBOMO00048"; ID "KWMTBOMO00048.mrna1; Name "KWMTBOMO00048"; Parent "KWMTBOMO00048";
Bomo_Chr1	.	exon	1359901	1361045	.	+	.	gene_id "KWMTBOMO00048"; ID "KWMTBOMO00048.mrna1.exon1"; Parent "KWMTBOMO00048.mrna1";
Bomo_Chr1	.	gene	1412661	1413380	0.49	+	.	gene_id "KWMTBOMO00049"; ID "KWMTBOMO00049; Name "KWMTBOMO00049";
Bomo_Chr1	.	mRNA	1412661	1413380	0.49	+	.	gene_id "KWMTBOMO00049"; ID "KWMTBOMO00049.mrna1; Name "KWMTBOMO00049"; Parent "KWMTBOMO00049";
Bomo_Chr1	.	exon	1412661	1412704	.	+	.	gene_id "KWMTBOMO00049"; ID "KWMTBOMO00049.mrna1.exon1"; Parent "KWMTBOMO00049.mrna1";
Bomo_Chr1	.	exon	1412841	1413380	.	+	.	gene_id "KWMTBOMO00049"; ID "KWMTBOMO00049.mrna1.exon2"; Parent "KWMTBOMO00049.mrna1";
Bomo_Chr1	.	gene	1435691	1439441	0.42	+	.	gene_id "KWMTBOMO00050"; ID "KWMTBOMO00050; Name "KWMTBOMO00050";
Bomo_Chr1	.	mRNA	1435691	1439441	0.42	+	.	gene_id "KWMTBOMO00050"; ID "KWMTBOMO00050.mrna1; Name "KWMTBOMO00050"; Parent "KWMTBOMO00050";
Bomo_Chr1	.	exon	1435691	1435772	.	+	.	gene_id "KWMTBOMO00050"; ID "KWMTBOMO00050.mrna1.exon1"; Parent "KWMTBOMO00050.mrna1";
Bomo_Chr1	.	exon	1438623	1439441	.	+	.	gene_id "KWMTBOMO00050"; ID "KWMTBOMO00050.mrna1.exon2"; Parent "KWMTBOMO00050.mrna1";
Bomo_Chr1	.	gene	1448811	1469527	0.19	+	.	gene_id "KWMTBOMO00051"; ID "KWMTBOMO00051; Name "KWMTBOMO00051";
Bomo_Chr1	.	mRNA	1448811	1469527	0.19	+	.	gene_id "KWMTBOMO00051"; ID "KWMTBOMO00051.mrna1; Name "KWMTBOMO00051"; Parent "KWMTBOMO00051";
Bomo_Chr1	.	exon	1448811	1448841	.	+	.	gene_id "KWMTBOMO00051"; ID "KWMTBOMO00051.mrna1.exon1"; Parent "KWMTBOMO00051.mrna1";
Bomo_Chr1	.	exon	1448937	1449056	.	+	.	gene_id "KWMTBOMO00051"; ID "KWMTBOMO00051.mrna1.exon2"; Parent "KWMTBOMO00051.mrna1";
Bomo_Chr1	.	exon	1453263	1453334	.	+	.	gene_id "KWMTBOMO00051"; ID "KWMTBOMO00051.mrna1.exon3"; Parent "KWMTBOMO00051.mrna1";
Bomo_Chr1	.	exon	1455446	1455582	.	+	.	gene_id "KWMTBOMO00051"; ID "KWMTBOMO00051.mrna1.exon4"; Parent "KWMTBOMO00051.mrna1";
Bomo_Chr1	.	exon	1459769	1459930	.	+	.	gene_id "KWMTBOMO00051"; ID "KWMTBOMO00051.mrna1.exon5"; Parent "KWMTBOMO00051.mrna1";
Bomo_Chr1	.	exon	1461495	1461670	.	+	.	gene_id "KWMTBOMO00051"; ID "KWMTBOMO00051.mrna1.exon6"; Parent "KWMTBOMO00051.mrna1";
Bomo_Chr1	.	exon	1463133	1463302	.	+	.	gene_id "KWMTBOMO00051"; ID "KWMTBOMO00051.mrna1.exon7"; Parent "KWMTBOMO00051.mrna1";
Bomo_Chr1	.	exon	1463818	1463954	.	+	.	gene_id "KWMTBOMO00051"; ID "KWMTBOMO00051.mrna1.exon8"; Parent "KWMTBOMO00051.mrna1";
Bomo_Chr1	.	exon	1464980	1465130	.	+	.	gene_id "KWMTBOMO00051"; ID "KWMTBOMO00051.mrna1.exon9"; Parent "KWMTBOMO00051.mrna1";
Bomo_Chr1	.	exon	1465534	1465700	.	+	.	gene_id "KWMTBOMO00051"; ID "KWMTBOMO00051.mrna1.exon10"; Parent "KWMTBOMO00051.mrna1";
Bomo_Chr1	.	exon	1465846	1465982	.	+	.	gene_id "KWMTBOMO00051"; ID "KWMTBOMO00051.mrna1.exon11"; Parent "KWMTBOMO00051.mrna1";
Bomo_Chr1	.	exon	1466186	1466423	.	+	.	gene_id "KWMTBOMO00051"; ID "KWMTBOMO00051.mrna1.exon12"; Parent "KWMTBOMO00051.mrna1";
Bomo_Chr1	.	exon	1468321	1468531	.	+	.	gene_id "KWMTBOMO00051"; ID "KWMTBOMO00051.mrna1.exon13"; Parent "KWMTBOMO00051.mrna1";
Bomo_Chr1	.	exon	1468895	1469007	.	+	.	gene_id "KWMTBOMO00051"; ID "KWMTBOMO00051.mrna1.exon14"; Parent "KWMTBOMO00051.mrna1";
Bomo_Chr1	.	exon	1469291	1469527	.	+	.	gene_id "KWMTBOMO00051"; ID "KWMTBOMO00051.mrna1.exon15"; Parent "KWMTBOMO00051.mrna1";
Bomo_Chr1	.	gene	1490071	1510551	0.17	+	.	gene_id "KWMTBOMO00052"; ID "KWMTBOMO00052; Name "KWMTBOMO00052";
Bomo_Chr1	.	mRNA	1490071	1510551	0.17	+	.	gene_id "KWMTBOMO00052"; ID "KWMTBOMO00052.mrna1; Name "KWMTBOMO00052"; Parent "KWMTBOMO00052";
Bomo_Chr1	.	exon	1490071	1490196	.	+	.	gene_id "KWMTBOMO00052"; ID "KWMTBOMO00052.mrna1.exon1"; Parent "KWMTBOMO00052.mrna1";
Bomo_Chr1	.	exon	1490989	1491276	.	+	.	gene_id "KWMTBOMO00052"; ID "KWMTBOMO00052.mrna1.exon2"; Parent "KWMTBOMO00052.mrna1";
Bomo_Chr1	.	exon	1506951	1507203	.	+	.	gene_id "KWMTBOMO00052"; ID "KWMTBOMO00052.mrna1.exon3"; Parent "KWMTBOMO00052.mrna1";
Bomo_Chr1	.	exon	1507942	1508108	.	+	.	gene_id "KWMTBOMO00052"; ID "KWMTBOMO00052.mrna1.exon4"; Parent "KWMTBOMO00052.mrna1";
Bomo_Chr1	.	exon	1509372	1509556	.	+	.	gene_id "KWMTBOMO00052"; ID "KWMTBOMO00052.mrna1.exon5"; Parent "KWMTBOMO00052.mrna1";
Bomo_Chr1	.	exon	1510275	1510551	.	+	.	gene_id "KWMTBOMO00052"; ID "KWMTBOMO00052.mrna1.exon6"; Parent "KWMTBOMO00052.mrna1";
Bomo_Chr1	.	gene	1519821	1521580	0.2	-	.	gene_id "KWMTBOMO00053"; ID "KWMTBOMO00053; Name "KWMTBOMO00053";
Bomo_Chr1	.	mRNA	1519821	1521580	0.2	-	.	gene_id "KWMTBOMO00053"; ID "KWMTBOMO00053.mrna1; Name "KWMTBOMO00053"; Parent "KWMTBOMO00053";
Bomo_Chr1	.	exon	1519821	1521580	.	-	.	gene_id "KWMTBOMO00053"; ID "KWMTBOMO00053.mrna1.exon1"; Parent "KWMTBOMO00053.mrna1";
Bomo_Chr1	.	gene	1633641	1645573	0.48	+	.	gene_id "KWMTBOMO00054"; ID "KWMTBOMO00054; Name "KWMTBOMO00054";
Bomo_Chr1	.	mRNA	1635561	1645573	0.12	+	.	gene_id "KWMTBOMO00054"; ID "KWMTBOMO00054.mrna1; Name "KWMTBOMO00054"; Parent "KWMTBOMO00054";
Bomo_Chr1	.	exon	1635561	1635813	.	+	.	gene_id "KWMTBOMO00054"; ID "KWMTBOMO00054.mrna1.exon1"; Parent "KWMTBOMO00054.mrna1";
Bomo_Chr1	.	exon	1636010	1636179	.	+	.	gene_id "KWMTBOMO00054"; ID "KWMTBOMO00054.mrna1.exon2"; Parent "KWMTBOMO00054.mrna1";
Bomo_Chr1	.	exon	1637029	1637277	.	+	.	gene_id "KWMTBOMO00054"; ID "KWMTBOMO00054.mrna1.exon3"; Parent "KWMTBOMO00054.mrna1";
Bomo_Chr1	.	exon	1637760	1637812	.	+	.	gene_id "KWMTBOMO00054"; ID "KWMTBOMO00054.mrna1.exon4"; Parent "KWMTBOMO00054.mrna1";
Bomo_Chr1	.	exon	1638145	1638282	.	+	.	gene_id "KWMTBOMO00054"; ID "KWMTBOMO00054.mrna1.exon5"; Parent "KWMTBOMO00054.mrna1";
Bomo_Chr1	.	exon	1639143	1639348	.	+	.	gene_id "KWMTBOMO00054"; ID "KWMTBOMO00054.mrna1.exon6"; Parent "KWMTBOMO00054.mrna1";
Bomo_Chr1	.	exon	1639903	1640030	.	+	.	gene_id "KWMTBOMO00054"; ID "KWMTBOMO00054.mrna1.exon7"; Parent "KWMTBOMO00054.mrna1";
Bomo_Chr1	.	exon	1641087	1641250	.	+	.	gene_id "KWMTBOMO00054"; ID "KWMTBOMO00054.mrna1.exon8"; Parent "KWMTBOMO00054.mrna1";
Bomo_Chr1	.	exon	1641773	1642111	.	+	.	gene_id "KWMTBOMO00054"; ID "KWMTBOMO00054.mrna1.exon9"; Parent "KWMTBOMO00054.mrna1";
Bomo_Chr1	.	exon	1644653	1644707	.	+	.	gene_id "KWMTBOMO00054"; ID "KWMTBOMO00054.mrna1.exon10"; Parent "KWMTBOMO00054.mrna1";
Bomo_Chr1	.	exon	1644791	1644914	.	+	.	gene_id "KWMTBOMO00054"; ID "KWMTBOMO00054.mrna1.exon11"; Parent "KWMTBOMO00054.mrna1";
Bomo_Chr1	.	exon	1645487	1645573	.	+	.	gene_id "KWMTBOMO00054"; ID "KWMTBOMO00054.mrna1.exon12"; Parent "KWMTBOMO00054.mrna1";
Bomo_Chr1	.	gene	1653927	1704880	0.05	-	.	gene_id "KWMTBOMO00055"; ID "KWMTBOMO00055; Name "KWMTBOMO00055";
Bomo_Chr1	.	mRNA	1653927	1704880	0.05	-	.	gene_id "KWMTBOMO00055"; ID "KWMTBOMO00055.mrna1; Name "KWMTBOMO00055"; Parent "KWMTBOMO00055";
Bomo_Chr1	.	exon	1653927	1654146	.	-	.	gene_id "KWMTBOMO00055"; ID "KWMTBOMO00055.mrna1.exon1"; Parent "KWMTBOMO00055.mrna1";
Bomo_Chr1	.	exon	1654488	1654927	.	-	.	gene_id "KWMTBOMO00055"; ID "KWMTBOMO00055.mrna1.exon2"; Parent "KWMTBOMO00055.mrna1";
Bomo_Chr1	.	exon	1655568	1655696	.	-	.	gene_id "KWMTBOMO00055"; ID "KWMTBOMO00055.mrna1.exon3"; Parent "KWMTBOMO00055.mrna1";
Bomo_Chr1	.	exon	1656151	1656307	.	-	.	gene_id "KWMTBOMO00055"; ID "KWMTBOMO00055.mrna1.exon4"; Parent "KWMTBOMO00055.mrna1";
Bomo_Chr1	.	exon	1656785	1656917	.	-	.	gene_id "KWMTBOMO00055"; ID "KWMTBOMO00055.mrna1.exon5"; Parent "KWMTBOMO00055.mrna1";
Bomo_Chr1	.	exon	1658190	1658229	.	-	.	gene_id "KWMTBOMO00055"; ID "KWMTBOMO00055.mrna1.exon6"; Parent "KWMTBOMO00055.mrna1";
Bomo_Chr1	.	exon	1658499	1658667	.	-	.	gene_id "KWMTBOMO00055"; ID "KWMTBOMO00055.mrna1.exon7"; Parent "KWMTBOMO00055.mrna1";
Bomo_Chr1	.	exon	1660848	1660980	.	-	.	gene_id "KWMTBOMO00055"; ID "KWMTBOMO00055.mrna1.exon8"; Parent "KWMTBOMO00055.mrna1";
Bomo_Chr1	.	exon	1661588	1661879	.	-	.	gene_id "KWMTBOMO00055"; ID "KWMTBOMO00055.mrna1.exon9"; Parent "KWMTBOMO00055.mrna1";
Bomo_Chr1	.	exon	1662151	1662360	.	-	.	gene_id "KWMTBOMO00055"; ID "KWMTBOMO00055.mrna1.exon10"; Parent "KWMTBOMO00055.mrna1";
Bomo_Chr1	.	exon	1663886	1664052	.	-	.	gene_id "KWMTBOMO00055"; ID "KWMTBOMO00055.mrna1.exon11"; Parent "KWMTBOMO00055.mrna1";
Bomo_Chr1	.	exon	1664662	1665295	.	-	.	gene_id "KWMTBOMO00055"; ID "KWMTBOMO00055.mrna1.exon12"; Parent "KWMTBOMO00055.mrna1";
Bomo_Chr1	.	exon	1665838	1665931	.	-	.	gene_id "KWMTBOMO00055"; ID "KWMTBOMO00055.mrna1.exon13"; Parent "KWMTBOMO00055.mrna1";
Bomo_Chr1	.	exon	1666986	1667158	.	-	.	gene_id "KWMTBOMO00055"; ID "KWMTBOMO00055.mrna1.exon14"; Parent "KWMTBOMO00055.mrna1";
Bomo_Chr1	.	exon	1667966	1668442	.	-	.	gene_id "KWMTBOMO00055"; ID "KWMTBOMO00055.mrna1.exon15"; Parent "KWMTBOMO00055.mrna1";
Bomo_Chr1	.	exon	1668519	1668770	.	-	.	gene_id "KWMTBOMO00055"; ID "KWMTBOMO00055.mrna1.exon16"; Parent "KWMTBOMO00055.mrna1";
Bomo_Chr1	.	exon	1668854	1675222	.	-	.	gene_id "KWMTBOMO00055"; ID "KWMTBOMO00055.mrna1.exon17"; Parent "KWMTBOMO00055.mrna1";
Bomo_Chr1	.	exon	1675307	1675765	.	-	.	gene_id "KWMTBOMO00055"; ID "KWMTBOMO00055.mrna1.exon18"; Parent "KWMTBOMO00055.mrna1";
Bomo_Chr1	.	exon	1676282	1676674	.	-	.	gene_id "KWMTBOMO00055"; ID "KWMTBOMO00055.mrna1.exon19"; Parent "KWMTBOMO00055.mrna1";
Bomo_Chr1	.	exon	1678297	1680321	.	-	.	gene_id "KWMTBOMO00055"; ID "KWMTBOMO00055.mrna1.exon20"; Parent "KWMTBOMO00055.mrna1";
Bomo_Chr1	.	exon	1680963	1684976	.	-	.	gene_id "KWMTBOMO00055"; ID "KWMTBOMO00055.mrna1.exon21"; Parent "KWMTBOMO00055.mrna1";
Bomo_Chr1	.	exon	1685633	1686700	.	-	.	gene_id "KWMTBOMO00055"; ID "KWMTBOMO00055.mrna1.exon22"; Parent "KWMTBOMO00055.mrna1";
Bomo_Chr1	.	exon	1687263	1692857	.	-	.	gene_id "KWMTBOMO00055"; ID "KWMTBOMO00055.mrna1.exon23"; Parent "KWMTBOMO00055.mrna1";
Bomo_Chr1	.	exon	1694453	1694833	.	-	.	gene_id "KWMTBOMO00055"; ID "KWMTBOMO00055.mrna1.exon24"; Parent "KWMTBOMO00055.mrna1";
Bomo_Chr1	.	exon	1696076	1696218	.	-	.	gene_id "KWMTBOMO00055"; ID "KWMTBOMO00055.mrna1.exon25"; Parent "KWMTBOMO00055.mrna1";
Bomo_Chr1	.	exon	1697104	1697265	.	-	.	gene_id "KWMTBOMO00055"; ID "KWMTBOMO00055.mrna1.exon26"; Parent "KWMTBOMO00055.mrna1";
Bomo_Chr1	.	exon	1697850	1698028	.	-	.	gene_id "KWMTBOMO00055"; ID "KWMTBOMO00055.mrna1.exon27"; Parent "KWMTBOMO00055.mrna1";
Bomo_Chr1	.	exon	1698660	1698784	.	-	.	gene_id "KWMTBOMO00055"; ID "KWMTBOMO00055.mrna1.exon28"; Parent "KWMTBOMO00055.mrna1";
Bomo_Chr1	.	exon	1699913	1700093	.	-	.	gene_id "KWMTBOMO00055"; ID "KWMTBOMO00055.mrna1.exon29"; Parent "KWMTBOMO00055.mrna1";
Bomo_Chr1	.	exon	1703037	1703210	.	-	.	gene_id "KWMTBOMO00055"; ID "KWMTBOMO00055.mrna1.exon30"; Parent "KWMTBOMO00055.mrna1";
Bomo_Chr1	.	exon	1703617	1703731	.	-	.	gene_id "KWMTBOMO00055"; ID "KWMTBOMO00055.mrna1.exon31"; Parent "KWMTBOMO00055.mrna1";
Bomo_Chr1	.	exon	1704671	1704880	.	-	.	gene_id "KWMTBOMO00055"; ID "KWMTBOMO00055.mrna1.exon32"; Parent "KWMTBOMO00055.mrna1";
Bomo_Chr1	.	gene	1766495	1775110	0.09	-	.	gene_id "KWMTBOMO00056"; ID "KWMTBOMO00056; Name "KWMTBOMO00056";
Bomo_Chr1	.	mRNA	1766495	1775110	0.09	-	.	gene_id "KWMTBOMO00056"; ID "KWMTBOMO00056.mrna1; Name "KWMTBOMO00056"; Parent "KWMTBOMO00056";
Bomo_Chr1	.	exon	1766495	1767185	.	-	.	gene_id "KWMTBOMO00056"; ID "KWMTBOMO00056.mrna1.exon1"; Parent "KWMTBOMO00056.mrna1";
Bomo_Chr1	.	exon	1768053	1768229	.	-	.	gene_id "KWMTBOMO00056"; ID "KWMTBOMO00056.mrna1.exon2"; Parent "KWMTBOMO00056.mrna1";
Bomo_Chr1	.	exon	1769026	1769163	.	-	.	gene_id "KWMTBOMO00056"; ID "KWMTBOMO00056.mrna1.exon3"; Parent "KWMTBOMO00056.mrna1";
Bomo_Chr1	.	exon	1769621	1769959	.	-	.	gene_id "KWMTBOMO00056"; ID "KWMTBOMO00056.mrna1.exon4"; Parent "KWMTBOMO00056.mrna1";
Bomo_Chr1	.	exon	1770044	1770245	.	-	.	gene_id "KWMTBOMO00056"; ID "KWMTBOMO00056.mrna1.exon5"; Parent "KWMTBOMO00056.mrna1";
Bomo_Chr1	.	exon	1773575	1773751	.	-	.	gene_id "KWMTBOMO00056"; ID "KWMTBOMO00056.mrna1.exon6"; Parent "KWMTBOMO00056.mrna1";
Bomo_Chr1	.	exon	1774829	1775029	.	-	.	gene_id "KWMTBOMO00056"; ID "KWMTBOMO00056.mrna1.exon7"; Parent "KWMTBOMO00056.mrna1";
Bomo_Chr1	.	exon	1775101	1775110	.	-	.	gene_id "KWMTBOMO00056"; ID "KWMTBOMO00056.mrna1.exon8"; Parent "KWMTBOMO00056.mrna1";
Bomo_Chr1	.	gene	1791902	1833570	0.36	-	.	gene_id "KWMTBOMO00057"; ID "KWMTBOMO00057; Name "KWMTBOMO00057";
Bomo_Chr1	.	mRNA	1791902	1833570	0.36	-	.	gene_id "KWMTBOMO00057"; ID "KWMTBOMO00057.mrna1; Name "KWMTBOMO00057"; Parent "KWMTBOMO00057";
Bomo_Chr1	.	exon	1791902	1792096	.	-	.	gene_id "KWMTBOMO00057"; ID "KWMTBOMO00057.mrna1.exon1"; Parent "KWMTBOMO00057.mrna1";
Bomo_Chr1	.	exon	1792824	1792954	.	-	.	gene_id "KWMTBOMO00057"; ID "KWMTBOMO00057.mrna1.exon2"; Parent "KWMTBOMO00057.mrna1";
Bomo_Chr1	.	exon	1793658	1793780	.	-	.	gene_id "KWMTBOMO00057"; ID "KWMTBOMO00057.mrna1.exon3"; Parent "KWMTBOMO00057.mrna1";
Bomo_Chr1	.	exon	1800063	1800189	.	-	.	gene_id "KWMTBOMO00057"; ID "KWMTBOMO00057.mrna1.exon4"; Parent "KWMTBOMO00057.mrna1";
Bomo_Chr1	.	exon	1802149	1802300	.	-	.	gene_id "KWMTBOMO00057"; ID "KWMTBOMO00057.mrna1.exon5"; Parent "KWMTBOMO00057.mrna1";
Bomo_Chr1	.	exon	1824892	1825005	.	-	.	gene_id "KWMTBOMO00057"; ID "KWMTBOMO00057.mrna1.exon6"; Parent "KWMTBOMO00057.mrna1";
Bomo_Chr1	.	exon	1830952	1831119	.	-	.	gene_id "KWMTBOMO00057"; ID "KWMTBOMO00057.mrna1.exon7"; Parent "KWMTBOMO00057.mrna1";
Bomo_Chr1	.	exon	1833399	1833570	.	-	.	gene_id "KWMTBOMO00057"; ID "KWMTBOMO00057.mrna1.exon8"; Parent "KWMTBOMO00057.mrna1";
Bomo_Chr1	.	gene	1816511	1821021	0.04	+	.	gene_id "KWMTBOMO00058"; ID "KWMTBOMO00058; Name "KWMTBOMO00058";
Bomo_Chr1	.	mRNA	1816511	1821021	0.04	+	.	gene_id "KWMTBOMO00058"; ID "KWMTBOMO00058.mrna1; Name "KWMTBOMO00058"; Parent "KWMTBOMO00058";
Bomo_Chr1	.	exon	1816511	1817530	.	+	.	gene_id "KWMTBOMO00058"; ID "KWMTBOMO00058.mrna1.exon1"; Parent "KWMTBOMO00058.mrna1";
Bomo_Chr1	.	exon	1818358	1819339	.	+	.	gene_id "KWMTBOMO00058"; ID "KWMTBOMO00058.mrna1.exon2"; Parent "KWMTBOMO00058.mrna1";
Bomo_Chr1	.	exon	1819393	1820770	.	+	.	gene_id "KWMTBOMO00058"; ID "KWMTBOMO00058.mrna1.exon3"; Parent "KWMTBOMO00058.mrna1";
Bomo_Chr1	.	exon	1820950	1821021	.	+	.	gene_id "KWMTBOMO00058"; ID "KWMTBOMO00058.mrna1.exon4"; Parent "KWMTBOMO00058.mrna1";
Bomo_Chr1	.	gene	1834761	1898321	0.84	+	.	gene_id "KWMTBOMO00059"; ID "KWMTBOMO00059; Name "KWMTBOMO00059";
Bomo_Chr1	.	mRNA	1834761	1898321	0.52	+	.	gene_id "KWMTBOMO00059"; ID "KWMTBOMO00059.mrna1; Name "KWMTBOMO00059"; Parent "KWMTBOMO00059";
Bomo_Chr1	.	exon	1834761	1834811	.	+	.	gene_id "KWMTBOMO00059"; ID "KWMTBOMO00059.mrna1.exon1"; Parent "KWMTBOMO00059.mrna1";
Bomo_Chr1	.	exon	1834953	1835103	.	+	.	gene_id "KWMTBOMO00059"; ID "KWMTBOMO00059.mrna1.exon2"; Parent "KWMTBOMO00059.mrna1";
Bomo_Chr1	.	exon	1837075	1837236	.	+	.	gene_id "KWMTBOMO00059"; ID "KWMTBOMO00059.mrna1.exon3"; Parent "KWMTBOMO00059.mrna1";
Bomo_Chr1	.	exon	1880232	1880494	.	+	.	gene_id "KWMTBOMO00059"; ID "KWMTBOMO00059.mrna1.exon4"; Parent "KWMTBOMO00059.mrna1";
Bomo_Chr1	.	exon	1882123	1882348	.	+	.	gene_id "KWMTBOMO00059"; ID "KWMTBOMO00059.mrna1.exon5"; Parent "KWMTBOMO00059.mrna1";
Bomo_Chr1	.	exon	1883059	1883208	.	+	.	gene_id "KWMTBOMO00059"; ID "KWMTBOMO00059.mrna1.exon6"; Parent "KWMTBOMO00059.mrna1";
Bomo_Chr1	.	exon	1884116	1884260	.	+	.	gene_id "KWMTBOMO00059"; ID "KWMTBOMO00059.mrna1.exon7"; Parent "KWMTBOMO00059.mrna1";
Bomo_Chr1	.	exon	1887169	1887301	.	+	.	gene_id "KWMTBOMO00059"; ID "KWMTBOMO00059.mrna1.exon8"; Parent "KWMTBOMO00059.mrna1";
Bomo_Chr1	.	exon	1888555	1888671	.	+	.	gene_id "KWMTBOMO00059"; ID "KWMTBOMO00059.mrna1.exon9"; Parent "KWMTBOMO00059.mrna1";
Bomo_Chr1	.	exon	1898140	1898321	.	+	.	gene_id "KWMTBOMO00059"; ID "KWMTBOMO00059.mrna1.exon10"; Parent "KWMTBOMO00059.mrna1";
Bomo_Chr1	.	gene	1902689	1903950	0.17	-	.	gene_id "KWMTBOMO00060"; ID "KWMTBOMO00060; Name "KWMTBOMO00060";
Bomo_Chr1	.	mRNA	1902689	1903950	0.17	-	.	gene_id "KWMTBOMO00060"; ID "KWMTBOMO00060.mrna1; Name "KWMTBOMO00060"; Parent "KWMTBOMO00060";
Bomo_Chr1	.	exon	1902689	1903950	.	-	.	gene_id "KWMTBOMO00060"; ID "KWMTBOMO00060.mrna1.exon1"; Parent "KWMTBOMO00060.mrna1";
Bomo_Chr1	.	gene	1906431	1941863	0.11	+	.	gene_id "KWMTBOMO00061"; ID "KWMTBOMO00061; Name "KWMTBOMO00061";
Bomo_Chr1	.	mRNA	1906431	1941863	0.11	+	.	gene_id "KWMTBOMO00061"; ID "KWMTBOMO00061.mrna1; Name "KWMTBOMO00061"; Parent "KWMTBOMO00061";
Bomo_Chr1	.	exon	1906431	1906578	.	+	.	gene_id "KWMTBOMO00061"; ID "KWMTBOMO00061.mrna1.exon1"; Parent "KWMTBOMO00061.mrna1";
Bomo_Chr1	.	exon	1913334	1913518	.	+	.	gene_id "KWMTBOMO00061"; ID "KWMTBOMO00061.mrna1.exon2"; Parent "KWMTBOMO00061.mrna1";
Bomo_Chr1	.	exon	1913611	1913829	.	+	.	gene_id "KWMTBOMO00061"; ID "KWMTBOMO00061.mrna1.exon3"; Parent "KWMTBOMO00061.mrna1";
Bomo_Chr1	.	exon	1914274	1914351	.	+	.	gene_id "KWMTBOMO00061"; ID "KWMTBOMO00061.mrna1.exon4"; Parent "KWMTBOMO00061.mrna1";
Bomo_Chr1	.	exon	1915152	1915184	.	+	.	gene_id "KWMTBOMO00061"; ID "KWMTBOMO00061.mrna1.exon5"; Parent "KWMTBOMO00061.mrna1";
Bomo_Chr1	.	exon	1915802	1922112	.	+	.	gene_id "KWMTBOMO00061"; ID "KWMTBOMO00061.mrna1.exon6"; Parent "KWMTBOMO00061.mrna1";
Bomo_Chr1	.	exon	1922655	1922891	.	+	.	gene_id "KWMTBOMO00061"; ID "KWMTBOMO00061.mrna1.exon7"; Parent "KWMTBOMO00061.mrna1";
Bomo_Chr1	.	exon	1925167	1925362	.	+	.	gene_id "KWMTBOMO00061"; ID "KWMTBOMO00061.mrna1.exon8"; Parent "KWMTBOMO00061.mrna1";
Bomo_Chr1	.	exon	1926454	1926680	.	+	.	gene_id "KWMTBOMO00061"; ID "KWMTBOMO00061.mrna1.exon9"; Parent "KWMTBOMO00061.mrna1";
Bomo_Chr1	.	exon	1931272	1931478	.	+	.	gene_id "KWMTBOMO00061"; ID "KWMTBOMO00061.mrna1.exon10"; Parent "KWMTBOMO00061.mrna1";
Bomo_Chr1	.	exon	1932445	1932611	.	+	.	gene_id "KWMTBOMO00061"; ID "KWMTBOMO00061.mrna1.exon11"; Parent "KWMTBOMO00061.mrna1";
Bomo_Chr1	.	exon	1935177	1935468	.	+	.	gene_id "KWMTBOMO00061"; ID "KWMTBOMO00061.mrna1.exon12"; Parent "KWMTBOMO00061.mrna1";
Bomo_Chr1	.	exon	1936013	1936201	.	+	.	gene_id "KWMTBOMO00061"; ID "KWMTBOMO00061.mrna1.exon13"; Parent "KWMTBOMO00061.mrna1";
Bomo_Chr1	.	exon	1938965	1939066	.	+	.	gene_id "KWMTBOMO00061"; ID "KWMTBOMO00061.mrna1.exon14"; Parent "KWMTBOMO00061.mrna1";
Bomo_Chr1	.	exon	1941630	1941863	.	+	.	gene_id "KWMTBOMO00061"; ID "KWMTBOMO00061.mrna1.exon15"; Parent "KWMTBOMO00061.mrna1";
Bomo_Chr1	.	gene	1945501	1946067	0.25	+	.	gene_id "KWMTBOMO00062"; ID "KWMTBOMO00062; Name "KWMTBOMO00062";
Bomo_Chr1	.	mRNA	1945501	1946067	0.25	+	.	gene_id "KWMTBOMO00062"; ID "KWMTBOMO00062.mrna1; Name "KWMTBOMO00062"; Parent "KWMTBOMO00062";
Bomo_Chr1	.	exon	1945501	1946067	.	+	.	gene_id "KWMTBOMO00062"; ID "KWMTBOMO00062.mrna1.exon1"; Parent "KWMTBOMO00062.mrna1";
Bomo_Chr1	.	gene	1956168	1958266	0.07	-	.	gene_id "KWMTBOMO00063"; ID "KWMTBOMO00063; Name "KWMTBOMO00063";
Bomo_Chr1	.	mRNA	1956168	1958266	0.07	-	.	gene_id "KWMTBOMO00063"; ID "KWMTBOMO00063.mrna1; Name "KWMTBOMO00063"; Parent "KWMTBOMO00063";
Bomo_Chr1	.	exon	1956168	1956586	.	-	.	gene_id "KWMTBOMO00063"; ID "KWMTBOMO00063.mrna1.exon1"; Parent "KWMTBOMO00063.mrna1";
Bomo_Chr1	.	exon	1958125	1958266	.	-	.	gene_id "KWMTBOMO00063"; ID "KWMTBOMO00063.mrna1.exon2"; Parent "KWMTBOMO00063.mrna1";
Bomo_Chr1	.	gene	1964536	1981276	0.33	-	.	gene_id "KWMTBOMO00064"; ID "KWMTBOMO00064; Name "KWMTBOMO00064";
Bomo_Chr1	.	mRNA	1964536	1981276	0.23	-	.	gene_id "KWMTBOMO00064"; ID "KWMTBOMO00064.mrna1; Name "KWMTBOMO00064"; Parent "KWMTBOMO00064";
Bomo_Chr1	.	exon	1964536	1965430	.	-	.	gene_id "KWMTBOMO00064"; ID "KWMTBOMO00064.mrna1.exon1"; Parent "KWMTBOMO00064.mrna1";
Bomo_Chr1	.	exon	1966870	1966939	.	-	.	gene_id "KWMTBOMO00064"; ID "KWMTBOMO00064.mrna1.exon2"; Parent "KWMTBOMO00064.mrna1";
Bomo_Chr1	.	exon	1967565	1967739	.	-	.	gene_id "KWMTBOMO00064"; ID "KWMTBOMO00064.mrna1.exon3"; Parent "KWMTBOMO00064.mrna1";
Bomo_Chr1	.	exon	1968217	1968395	.	-	.	gene_id "KWMTBOMO00064"; ID "KWMTBOMO00064.mrna1.exon4"; Parent "KWMTBOMO00064.mrna1";
Bomo_Chr1	.	exon	1971790	1971921	.	-	.	gene_id "KWMTBOMO00064"; ID "KWMTBOMO00064.mrna1.exon5"; Parent "KWMTBOMO00064.mrna1";
Bomo_Chr1	.	exon	1973311	1973497	.	-	.	gene_id "KWMTBOMO00064"; ID "KWMTBOMO00064.mrna1.exon6"; Parent "KWMTBOMO00064.mrna1";
Bomo_Chr1	.	exon	1975233	1975276	.	-	.	gene_id "KWMTBOMO00064"; ID "KWMTBOMO00064.mrna1.exon7"; Parent "KWMTBOMO00064.mrna1";
Bomo_Chr1	.	exon	1981069	1981276	.	-	.	gene_id "KWMTBOMO00064"; ID "KWMTBOMO00064.mrna1.exon8"; Parent "KWMTBOMO00064.mrna1";
Bomo_Chr1	.	gene	1983567	1991877	0.37	+	.	gene_id "KWMTBOMO00065"; ID "KWMTBOMO00065; Name "KWMTBOMO00065";
Bomo_Chr1	.	mRNA	1983567	1991877	0.37	+	.	gene_id "KWMTBOMO00065"; ID "KWMTBOMO00065.mrna1; Name "KWMTBOMO00065"; Parent "KWMTBOMO00065";
Bomo_Chr1	.	exon	1983567	1983719	.	+	.	gene_id "KWMTBOMO00065"; ID "KWMTBOMO00065.mrna1.exon1"; Parent "KWMTBOMO00065.mrna1";
Bomo_Chr1	.	exon	1986084	1986844	.	+	.	gene_id "KWMTBOMO00065"; ID "KWMTBOMO00065.mrna1.exon2"; Parent "KWMTBOMO00065.mrna1";
Bomo_Chr1	.	exon	1987629	1987776	.	+	.	gene_id "KWMTBOMO00065"; ID "KWMTBOMO00065.mrna1.exon3"; Parent "KWMTBOMO00065.mrna1";
Bomo_Chr1	.	exon	1988247	1988399	.	+	.	gene_id "KWMTBOMO00065"; ID "KWMTBOMO00065.mrna1.exon4"; Parent "KWMTBOMO00065.mrna1";
Bomo_Chr1	.	exon	1991726	1991877	.	+	.	gene_id "KWMTBOMO00065"; ID "KWMTBOMO00065.mrna1.exon5"; Parent "KWMTBOMO00065.mrna1";
Bomo_Chr1	.	gene	1996583	1997246	0.07	-	.	gene_id "KWMTBOMO00066"; ID "KWMTBOMO00066; Name "KWMTBOMO00066";
Bomo_Chr1	.	mRNA	1996583	1997246	0.07	-	.	gene_id "KWMTBOMO00066"; ID "KWMTBOMO00066.mrna1; Name "KWMTBOMO00066"; Parent "KWMTBOMO00066";
Bomo_Chr1	.	exon	1996583	1997246	.	-	.	gene_id "KWMTBOMO00066"; ID "KWMTBOMO00066.mrna1.exon1"; Parent "KWMTBOMO00066.mrna1";
Bomo_Chr1	.	gene	2001182	2048656	0.64	-	.	gene_id "KWMTBOMO00067"; ID "KWMTBOMO00067; Name "KWMTBOMO00067";
Bomo_Chr1	.	mRNA	2001182	2048656	0.29	-	.	gene_id "KWMTBOMO00067"; ID "KWMTBOMO00067.mrna1; Name "KWMTBOMO00067"; Parent "KWMTBOMO00067";
Bomo_Chr1	.	exon	2001182	2001287	.	-	.	gene_id "KWMTBOMO00067"; ID "KWMTBOMO00067.mrna1.exon1"; Parent "KWMTBOMO00067.mrna1";
Bomo_Chr1	.	exon	2003561	2003733	.	-	.	gene_id "KWMTBOMO00067"; ID "KWMTBOMO00067.mrna1.exon2"; Parent "KWMTBOMO00067.mrna1";
Bomo_Chr1	.	exon	2004697	2004819	.	-	.	gene_id "KWMTBOMO00067"; ID "KWMTBOMO00067.mrna1.exon3"; Parent "KWMTBOMO00067.mrna1";
Bomo_Chr1	.	exon	2006441	2006513	.	-	.	gene_id "KWMTBOMO00067"; ID "KWMTBOMO00067.mrna1.exon4"; Parent "KWMTBOMO00067.mrna1";
Bomo_Chr1	.	exon	2007955	2008100	.	-	.	gene_id "KWMTBOMO00067"; ID "KWMTBOMO00067.mrna1.exon5"; Parent "KWMTBOMO00067.mrna1";
Bomo_Chr1	.	exon	2009293	2009499	.	-	.	gene_id "KWMTBOMO00067"; ID "KWMTBOMO00067.mrna1.exon6"; Parent "KWMTBOMO00067.mrna1";
Bomo_Chr1	.	exon	2013035	2013227	.	-	.	gene_id "KWMTBOMO00067"; ID "KWMTBOMO00067.mrna1.exon7"; Parent "KWMTBOMO00067.mrna1";
Bomo_Chr1	.	exon	2014567	2014695	.	-	.	gene_id "KWMTBOMO00067"; ID "KWMTBOMO00067.mrna1.exon8"; Parent "KWMTBOMO00067.mrna1";
Bomo_Chr1	.	exon	2016116	2016186	.	-	.	gene_id "KWMTBOMO00067"; ID "KWMTBOMO00067.mrna1.exon9"; Parent "KWMTBOMO00067.mrna1";
Bomo_Chr1	.	exon	2018386	2018520	.	-	.	gene_id "KWMTBOMO00067"; ID "KWMTBOMO00067.mrna1.exon10"; Parent "KWMTBOMO00067.mrna1";
Bomo_Chr1	.	exon	2035736	2035933	.	-	.	gene_id "KWMTBOMO00067"; ID "KWMTBOMO00067.mrna1.exon11"; Parent "KWMTBOMO00067.mrna1";
Bomo_Chr1	.	exon	2048489	2048656	.	-	.	gene_id "KWMTBOMO00067"; ID "KWMTBOMO00067.mrna1.exon12"; Parent "KWMTBOMO00067.mrna1";
Bomo_Chr1	.	gene	2052197	2058511	0.46	+	.	gene_id "KWMTBOMO00068"; ID "KWMTBOMO00068; Name "KWMTBOMO00068";
Bomo_Chr1	.	mRNA	2052197	2058511	0.46	+	.	gene_id "KWMTBOMO00068"; ID "KWMTBOMO00068.mrna1; Name "KWMTBOMO00068"; Parent "KWMTBOMO00068";
Bomo_Chr1	.	exon	2052197	2052348	.	+	.	gene_id "KWMTBOMO00068"; ID "KWMTBOMO00068.mrna1.exon1"; Parent "KWMTBOMO00068.mrna1";
Bomo_Chr1	.	exon	2054656	2054786	.	+	.	gene_id "KWMTBOMO00068"; ID "KWMTBOMO00068.mrna1.exon2"; Parent "KWMTBOMO00068.mrna1";
Bomo_Chr1	.	exon	2055462	2055573	.	+	.	gene_id "KWMTBOMO00068"; ID "KWMTBOMO00068.mrna1.exon3"; Parent "KWMTBOMO00068.mrna1";
Bomo_Chr1	.	exon	2058218	2058511	.	+	.	gene_id "KWMTBOMO00068"; ID "KWMTBOMO00068.mrna1.exon4"; Parent "KWMTBOMO00068.mrna1";
Bomo_Chr1	.	gene	2070553	2084566	0.41	-	.	gene_id "KWMTBOMO00069"; ID "KWMTBOMO00069; Name "KWMTBOMO00069";
Bomo_Chr1	.	mRNA	2070553	2084566	0.17	-	.	gene_id "KWMTBOMO00069"; ID "KWMTBOMO00069.mrna1; Name "KWMTBOMO00069"; Parent "KWMTBOMO00069";
Bomo_Chr1	.	exon	2070553	2070702	.	-	.	gene_id "KWMTBOMO00069"; ID "KWMTBOMO00069.mrna1.exon1"; Parent "KWMTBOMO00069.mrna1";
Bomo_Chr1	.	exon	2070965	2071080	.	-	.	gene_id "KWMTBOMO00069"; ID "KWMTBOMO00069.mrna1.exon2"; Parent "KWMTBOMO00069.mrna1";
Bomo_Chr1	.	exon	2071444	2071583	.	-	.	gene_id "KWMTBOMO00069"; ID "KWMTBOMO00069.mrna1.exon3"; Parent "KWMTBOMO00069.mrna1";
Bomo_Chr1	.	exon	2071662	2071865	.	-	.	gene_id "KWMTBOMO00069"; ID "KWMTBOMO00069.mrna1.exon4"; Parent "KWMTBOMO00069.mrna1";
Bomo_Chr1	.	exon	2073288	2073500	.	-	.	gene_id "KWMTBOMO00069"; ID "KWMTBOMO00069.mrna1.exon5"; Parent "KWMTBOMO00069.mrna1";
Bomo_Chr1	.	exon	2074699	2074857	.	-	.	gene_id "KWMTBOMO00069"; ID "KWMTBOMO00069.mrna1.exon6"; Parent "KWMTBOMO00069.mrna1";
Bomo_Chr1	.	exon	2079395	2079531	.	-	.	gene_id "KWMTBOMO00069"; ID "KWMTBOMO00069.mrna1.exon7"; Parent "KWMTBOMO00069.mrna1";
Bomo_Chr1	.	exon	2079835	2080005	.	-	.	gene_id "KWMTBOMO00069"; ID "KWMTBOMO00069.mrna1.exon8"; Parent "KWMTBOMO00069.mrna1";
Bomo_Chr1	.	exon	2080795	2080919	.	-	.	gene_id "KWMTBOMO00069"; ID "KWMTBOMO00069.mrna1.exon9"; Parent "KWMTBOMO00069.mrna1";
Bomo_Chr1	.	exon	2081333	2081493	.	-	.	gene_id "KWMTBOMO00069"; ID "KWMTBOMO00069.mrna1.exon10"; Parent "KWMTBOMO00069.mrna1";
Bomo_Chr1	.	exon	2081568	2081663	.	-	.	gene_id "KWMTBOMO00069"; ID "KWMTBOMO00069.mrna1.exon11"; Parent "KWMTBOMO00069.mrna1";
Bomo_Chr1	.	exon	2083110	2083247	.	-	.	gene_id "KWMTBOMO00069"; ID "KWMTBOMO00069.mrna1.exon12"; Parent "KWMTBOMO00069.mrna1";
Bomo_Chr1	.	exon	2084188	2084566	.	-	.	gene_id "KWMTBOMO00069"; ID "KWMTBOMO00069.mrna1.exon13"; Parent "KWMTBOMO00069.mrna1";
Bomo_Chr1	.	gene	2112659	2115106	0.08	-	.	gene_id "KWMTBOMO00070"; ID "KWMTBOMO00070; Name "KWMTBOMO00070";
Bomo_Chr1	.	mRNA	2112659	2115106	0.08	-	.	gene_id "KWMTBOMO00070"; ID "KWMTBOMO00070.mrna1; Name "KWMTBOMO00070"; Parent "KWMTBOMO00070";
Bomo_Chr1	.	exon	2112659	2114038	.	-	.	gene_id "KWMTBOMO00070"; ID "KWMTBOMO00070.mrna1.exon1"; Parent "KWMTBOMO00070.mrna1";
Bomo_Chr1	.	exon	2114983	2115106	.	-	.	gene_id "KWMTBOMO00070"; ID "KWMTBOMO00070.mrna1.exon2"; Parent "KWMTBOMO00070.mrna1";
Bomo_Chr1	.	gene	2155297	2158811	0.26	+	.	gene_id "KWMTBOMO00071"; ID "KWMTBOMO00071; Name "KWMTBOMO00071";
Bomo_Chr1	.	mRNA	2155297	2158811	0.26	+	.	gene_id "KWMTBOMO00071"; ID "KWMTBOMO00071.mrna1; Name "KWMTBOMO00071"; Parent "KWMTBOMO00071";
Bomo_Chr1	.	exon	2155297	2155437	.	+	.	gene_id "KWMTBOMO00071"; ID "KWMTBOMO00071.mrna1.exon1"; Parent "KWMTBOMO00071.mrna1";
Bomo_Chr1	.	exon	2156142	2156187	.	+	.	gene_id "KWMTBOMO00071"; ID "KWMTBOMO00071.mrna1.exon2"; Parent "KWMTBOMO00071.mrna1";
Bomo_Chr1	.	exon	2157759	2158811	.	+	.	gene_id "KWMTBOMO00071"; ID "KWMTBOMO00071.mrna1.exon3"; Parent "KWMTBOMO00071.mrna1";
Bomo_Chr1	.	gene	2160656	2165666	0.05	-	.	gene_id "KWMTBOMO00072"; ID "KWMTBOMO00072; Name "KWMTBOMO00072";
Bomo_Chr1	.	mRNA	2160656	2165666	0.05	-	.	gene_id "KWMTBOMO00072"; ID "KWMTBOMO00072.mrna1; Name "KWMTBOMO00072"; Parent "KWMTBOMO00072";
Bomo_Chr1	.	exon	2160656	2160774	.	-	.	gene_id "KWMTBOMO00072"; ID "KWMTBOMO00072.mrna1.exon1"; Parent "KWMTBOMO00072.mrna1";
Bomo_Chr1	.	exon	2161300	2164039	.	-	.	gene_id "KWMTBOMO00072"; ID "KWMTBOMO00072.mrna1.exon2"; Parent "KWMTBOMO00072.mrna1";
Bomo_Chr1	.	exon	2164149	2165666	.	-	.	gene_id "KWMTBOMO00072"; ID "KWMTBOMO00072.mrna1.exon3"; Parent "KWMTBOMO00072.mrna1";
Bomo_Chr1	.	gene	2186241	2190926	0.01	-	.	gene_id "KWMTBOMO00073"; ID "KWMTBOMO00073; Name "KWMTBOMO00073";
Bomo_Chr1	.	mRNA	2186241	2190926	0.01	-	.	gene_id "KWMTBOMO00073"; ID "KWMTBOMO00073.mrna1; Name "KWMTBOMO00073"; Parent "KWMTBOMO00073";
Bomo_Chr1	.	exon	2186241	2189867	.	-	.	gene_id "KWMTBOMO00073"; ID "KWMTBOMO00073.mrna1.exon1"; Parent "KWMTBOMO00073.mrna1";
Bomo_Chr1	.	exon	2190218	2190926	.	-	.	gene_id "KWMTBOMO00073"; ID "KWMTBOMO00073.mrna1.exon2"; Parent "KWMTBOMO00073.mrna1";
Bomo_Chr1	.	gene	2227952	2232776	0.66	-	.	gene_id "KWMTBOMO00074"; ID "KWMTBOMO00074; Name "KWMTBOMO00074";
Bomo_Chr1	.	mRNA	2229722	2232776	0.31	-	.	gene_id "KWMTBOMO00074"; ID "KWMTBOMO00074.mrna1; Name "KWMTBOMO00074"; Parent "KWMTBOMO00074";
Bomo_Chr1	.	exon	2229722	2229766	.	-	.	gene_id "KWMTBOMO00074"; ID "KWMTBOMO00074.mrna1.exon1"; Parent "KWMTBOMO00074.mrna1";
Bomo_Chr1	.	exon	2229886	2230909	.	-	.	gene_id "KWMTBOMO00074"; ID "KWMTBOMO00074.mrna1.exon2"; Parent "KWMTBOMO00074.mrna1";
Bomo_Chr1	.	exon	2232534	2232776	.	-	.	gene_id "KWMTBOMO00074"; ID "KWMTBOMO00074.mrna1.exon3"; Parent "KWMTBOMO00074.mrna1";
Bomo_Chr1	.	gene	2238887	2242248	0.12	+	.	gene_id "KWMTBOMO00075"; ID "KWMTBOMO00075; Name "KWMTBOMO00075";
Bomo_Chr1	.	mRNA	2238887	2242248	0.12	+	.	gene_id "KWMTBOMO00075"; ID "KWMTBOMO00075.mrna1; Name "KWMTBOMO00075"; Parent "KWMTBOMO00075";
Bomo_Chr1	.	exon	2238887	2241066	.	+	.	gene_id "KWMTBOMO00075"; ID "KWMTBOMO00075.mrna1.exon1"; Parent "KWMTBOMO00075.mrna1";
Bomo_Chr1	.	exon	2242197	2242248	.	+	.	gene_id "KWMTBOMO00075"; ID "KWMTBOMO00075.mrna1.exon2"; Parent "KWMTBOMO00075.mrna1";
Bomo_Chr1	.	gene	2275267	2276835	0.57	+	.	gene_id "KWMTBOMO00076"; ID "KWMTBOMO00076; Name "KWMTBOMO00076";
Bomo_Chr1	.	mRNA	2275267	2276835	0.57	+	.	gene_id "KWMTBOMO00076"; ID "KWMTBOMO00076.mrna1; Name "KWMTBOMO00076"; Parent "KWMTBOMO00076";
Bomo_Chr1	.	exon	2275267	2276835	.	+	.	gene_id "KWMTBOMO00076"; ID "KWMTBOMO00076.mrna1.exon1"; Parent "KWMTBOMO00076.mrna1";
Bomo_Chr1	.	gene	2283657	2288084	0.5	+	.	gene_id "KWMTBOMO00077"; ID "KWMTBOMO00077; Name "KWMTBOMO00077";
Bomo_Chr1	.	mRNA	2283657	2288084	0.5	+	.	gene_id "KWMTBOMO00077"; ID "KWMTBOMO00077.mrna1; Name "KWMTBOMO00077"; Parent "KWMTBOMO00077";
Bomo_Chr1	.	exon	2283657	2288084	.	+	.	gene_id "KWMTBOMO00077"; ID "KWMTBOMO00077.mrna1.exon1"; Parent "KWMTBOMO00077.mrna1";
Bomo_Chr1	.	gene	2290057	2292870	0.18	+	.	gene_id "KWMTBOMO00078"; ID "KWMTBOMO00078; Name "KWMTBOMO00078";
Bomo_Chr1	.	mRNA	2290057	2292870	0.07	+	.	gene_id "KWMTBOMO00078"; ID "KWMTBOMO00078.mrna1; Name "KWMTBOMO00078"; Parent "KWMTBOMO00078";
Bomo_Chr1	.	exon	2290057	2290137	.	+	.	gene_id "KWMTBOMO00078"; ID "KWMTBOMO00078.mrna1.exon1"; Parent "KWMTBOMO00078.mrna1";
Bomo_Chr1	.	exon	2291308	2291610	.	+	.	gene_id "KWMTBOMO00078"; ID "KWMTBOMO00078.mrna1.exon2"; Parent "KWMTBOMO00078.mrna1";
Bomo_Chr1	.	exon	2291856	2291912	.	+	.	gene_id "KWMTBOMO00078"; ID "KWMTBOMO00078.mrna1.exon3"; Parent "KWMTBOMO00078.mrna1";
Bomo_Chr1	.	exon	2292184	2292870	.	+	.	gene_id "KWMTBOMO00078"; ID "KWMTBOMO00078.mrna1.exon4"; Parent "KWMTBOMO00078.mrna1";
Bomo_Chr1	.	gene	2293427	2307813	0.63	+	.	gene_id "KWMTBOMO00079"; ID "KWMTBOMO00079; Name "KWMTBOMO00079";
Bomo_Chr1	.	mRNA	2293427	2307813	0.63	+	.	gene_id "KWMTBOMO00079"; ID "KWMTBOMO00079.mrna1; Name "KWMTBOMO00079"; Parent "KWMTBOMO00079";
Bomo_Chr1	.	exon	2293427	2293474	.	+	.	gene_id "KWMTBOMO00079"; ID "KWMTBOMO00079.mrna1.exon1"; Parent "KWMTBOMO00079.mrna1";
Bomo_Chr1	.	exon	2295214	2295407	.	+	.	gene_id "KWMTBOMO00079"; ID "KWMTBOMO00079.mrna1.exon2"; Parent "KWMTBOMO00079.mrna1";
Bomo_Chr1	.	exon	2299549	2299695	.	+	.	gene_id "KWMTBOMO00079"; ID "KWMTBOMO00079.mrna1.exon3"; Parent "KWMTBOMO00079.mrna1";
Bomo_Chr1	.	exon	2299965	2300040	.	+	.	gene_id "KWMTBOMO00079"; ID "KWMTBOMO00079.mrna1.exon4"; Parent "KWMTBOMO00079.mrna1";
Bomo_Chr1	.	exon	2301064	2301195	.	+	.	gene_id "KWMTBOMO00079"; ID "KWMTBOMO00079.mrna1.exon5"; Parent "KWMTBOMO00079.mrna1";
Bomo_Chr1	.	exon	2302038	2302137	.	+	.	gene_id "KWMTBOMO00079"; ID "KWMTBOMO00079.mrna1.exon6"; Parent "KWMTBOMO00079.mrna1";
Bomo_Chr1	.	exon	2302417	2302520	.	+	.	gene_id "KWMTBOMO00079"; ID "KWMTBOMO00079.mrna1.exon7"; Parent "KWMTBOMO00079.mrna1";
Bomo_Chr1	.	exon	2303223	2303389	.	+	.	gene_id "KWMTBOMO00079"; ID "KWMTBOMO00079.mrna1.exon8"; Parent "KWMTBOMO00079.mrna1";
Bomo_Chr1	.	exon	2304829	2305009	.	+	.	gene_id "KWMTBOMO00079"; ID "KWMTBOMO00079.mrna1.exon9"; Parent "KWMTBOMO00079.mrna1";
Bomo_Chr1	.	exon	2305641	2305718	.	+	.	gene_id "KWMTBOMO00079"; ID "KWMTBOMO00079.mrna1.exon10"; Parent "KWMTBOMO00079.mrna1";
Bomo_Chr1	.	exon	2306248	2306348	.	+	.	gene_id "KWMTBOMO00079"; ID "KWMTBOMO00079.mrna1.exon11"; Parent "KWMTBOMO00079.mrna1";
Bomo_Chr1	.	exon	2307463	2307813	.	+	.	gene_id "KWMTBOMO00079"; ID "KWMTBOMO00079.mrna1.exon12"; Parent "KWMTBOMO00079.mrna1";
Bomo_Chr1	.	gene	2315357	2396025	0.21	+	.	gene_id "KWMTBOMO00080"; ID "KWMTBOMO00080; Name "KWMTBOMO00080";
Bomo_Chr1	.	mRNA	2315357	2396025	0.08	+	.	gene_id "KWMTBOMO00080"; ID "KWMTBOMO00080.mrna1; Name "KWMTBOMO00080"; Parent "KWMTBOMO00080";
Bomo_Chr1	.	exon	2315357	2315617	.	+	.	gene_id "KWMTBOMO00080"; ID "KWMTBOMO00080.mrna1.exon1"; Parent "KWMTBOMO00080.mrna1";
Bomo_Chr1	.	exon	2315981	2316080	.	+	.	gene_id "KWMTBOMO00080"; ID "KWMTBOMO00080.mrna1.exon2"; Parent "KWMTBOMO00080.mrna1";
Bomo_Chr1	.	exon	2338865	2339039	.	+	.	gene_id "KWMTBOMO00080"; ID "KWMTBOMO00080.mrna1.exon3"; Parent "KWMTBOMO00080.mrna1";
Bomo_Chr1	.	exon	2353841	2354017	.	+	.	gene_id "KWMTBOMO00080"; ID "KWMTBOMO00080.mrna1.exon4"; Parent "KWMTBOMO00080.mrna1";
Bomo_Chr1	.	exon	2358106	2358273	.	+	.	gene_id "KWMTBOMO00080"; ID "KWMTBOMO00080.mrna1.exon5"; Parent "KWMTBOMO00080.mrna1";
Bomo_Chr1	.	exon	2359034	2359118	.	+	.	gene_id "KWMTBOMO00080"; ID "KWMTBOMO00080.mrna1.exon6"; Parent "KWMTBOMO00080.mrna1";
Bomo_Chr1	.	exon	2359764	2359951	.	+	.	gene_id "KWMTBOMO00080"; ID "KWMTBOMO00080.mrna1.exon7"; Parent "KWMTBOMO00080.mrna1";
Bomo_Chr1	.	exon	2366534	2366704	.	+	.	gene_id "KWMTBOMO00080"; ID "KWMTBOMO00080.mrna1.exon8"; Parent "KWMTBOMO00080.mrna1";
Bomo_Chr1	.	exon	2367793	2367990	.	+	.	gene_id "KWMTBOMO00080"; ID "KWMTBOMO00080.mrna1.exon9"; Parent "KWMTBOMO00080.mrna1";
Bomo_Chr1	.	exon	2368835	2369039	.	+	.	gene_id "KWMTBOMO00080"; ID "KWMTBOMO00080.mrna1.exon10"; Parent "KWMTBOMO00080.mrna1";
Bomo_Chr1	.	exon	2369696	2369875	.	+	.	gene_id "KWMTBOMO00080"; ID "KWMTBOMO00080.mrna1.exon11"; Parent "KWMTBOMO00080.mrna1";
Bomo_Chr1	.	exon	2371164	2371337	.	+	.	gene_id "KWMTBOMO00080"; ID "KWMTBOMO00080.mrna1.exon12"; Parent "KWMTBOMO00080.mrna1";
Bomo_Chr1	.	exon	2372222	2372358	.	+	.	gene_id "KWMTBOMO00080"; ID "KWMTBOMO00080.mrna1.exon13"; Parent "KWMTBOMO00080.mrna1";
Bomo_Chr1	.	exon	2374722	2374791	.	+	.	gene_id "KWMTBOMO00080"; ID "KWMTBOMO00080.mrna1.exon14"; Parent "KWMTBOMO00080.mrna1";
Bomo_Chr1	.	exon	2374967	2376180	.	+	.	gene_id "KWMTBOMO00080"; ID "KWMTBOMO00080.mrna1.exon15"; Parent "KWMTBOMO00080.mrna1";
Bomo_Chr1	.	exon	2377284	2377547	.	+	.	gene_id "KWMTBOMO00080"; ID "KWMTBOMO00080.mrna1.exon16"; Parent "KWMTBOMO00080.mrna1";
Bomo_Chr1	.	exon	2378264	2378392	.	+	.	gene_id "KWMTBOMO00080"; ID "KWMTBOMO00080.mrna1.exon17"; Parent "KWMTBOMO00080.mrna1";
Bomo_Chr1	.	exon	2378743	2378811	.	+	.	gene_id "KWMTBOMO00080"; ID "KWMTBOMO00080.mrna1.exon18"; Parent "KWMTBOMO00080.mrna1";
Bomo_Chr1	.	exon	2379969	2380123	.	+	.	gene_id "KWMTBOMO00080"; ID "KWMTBOMO00080.mrna1.exon19"; Parent "KWMTBOMO00080.mrna1";
Bomo_Chr1	.	exon	2380999	2381247	.	+	.	gene_id "KWMTBOMO00080"; ID "KWMTBOMO00080.mrna1.exon20"; Parent "KWMTBOMO00080.mrna1";
Bomo_Chr1	.	exon	2381775	2381938	.	+	.	gene_id "KWMTBOMO00080"; ID "KWMTBOMO00080.mrna1.exon21"; Parent "KWMTBOMO00080.mrna1";
Bomo_Chr1	.	exon	2382414	2382520	.	+	.	gene_id "KWMTBOMO00080"; ID "KWMTBOMO00080.mrna1.exon22"; Parent "KWMTBOMO00080.mrna1";
Bomo_Chr1	.	exon	2387256	2389316	.	+	.	gene_id "KWMTBOMO00080"; ID "KWMTBOMO00080.mrna1.exon23"; Parent "KWMTBOMO00080.mrna1";
Bomo_Chr1	.	exon	2389920	2389949	.	+	.	gene_id "KWMTBOMO00080"; ID "KWMTBOMO00080.mrna1.exon24"; Parent "KWMTBOMO00080.mrna1";
Bomo_Chr1	.	exon	2391931	2392069	.	+	.	gene_id "KWMTBOMO00080"; ID "KWMTBOMO00080.mrna1.exon25"; Parent "KWMTBOMO00080.mrna1";
Bomo_Chr1	.	exon	2393434	2393598	.	+	.	gene_id "KWMTBOMO00080"; ID "KWMTBOMO00080.mrna1.exon26"; Parent "KWMTBOMO00080.mrna1";
Bomo_Chr1	.	exon	2395042	2395126	.	+	.	gene_id "KWMTBOMO00080"; ID "KWMTBOMO00080.mrna1.exon27"; Parent "KWMTBOMO00080.mrna1";
Bomo_Chr1	.	exon	2395909	2396025	.	+	.	gene_id "KWMTBOMO00080"; ID "KWMTBOMO00080.mrna1.exon28"; Parent "KWMTBOMO00080.mrna1";
Bomo_Chr1	.	gene	2407003	2427196	0.03	-	.	gene_id "KWMTBOMO00081"; ID "KWMTBOMO00081; Name "KWMTBOMO00081";
Bomo_Chr1	.	mRNA	2407003	2427196	0.03	-	.	gene_id "KWMTBOMO00081"; ID "KWMTBOMO00081.mrna1; Name "KWMTBOMO00081"; Parent "KWMTBOMO00081";
Bomo_Chr1	.	exon	2407003	2407254	.	-	.	gene_id "KWMTBOMO00081"; ID "KWMTBOMO00081.mrna1.exon1"; Parent "KWMTBOMO00081.mrna1";
Bomo_Chr1	.	exon	2407989	2408317	.	-	.	gene_id "KWMTBOMO00081"; ID "KWMTBOMO00081.mrna1.exon2"; Parent "KWMTBOMO00081.mrna1";
Bomo_Chr1	.	exon	2408882	2409061	.	-	.	gene_id "KWMTBOMO00081"; ID "KWMTBOMO00081.mrna1.exon3"; Parent "KWMTBOMO00081.mrna1";
Bomo_Chr1	.	exon	2409613	2409792	.	-	.	gene_id "KWMTBOMO00081"; ID "KWMTBOMO00081.mrna1.exon4"; Parent "KWMTBOMO00081.mrna1";
Bomo_Chr1	.	exon	2410196	2410372	.	-	.	gene_id "KWMTBOMO00081"; ID "KWMTBOMO00081.mrna1.exon5"; Parent "KWMTBOMO00081.mrna1";
Bomo_Chr1	.	exon	2410652	2410860	.	-	.	gene_id "KWMTBOMO00081"; ID "KWMTBOMO00081.mrna1.exon6"; Parent "KWMTBOMO00081.mrna1";
Bomo_Chr1	.	exon	2414771	2415203	.	-	.	gene_id "KWMTBOMO00081"; ID "KWMTBOMO00081.mrna1.exon7"; Parent "KWMTBOMO00081.mrna1";
Bomo_Chr1	.	exon	2420607	2420819	.	-	.	gene_id "KWMTBOMO00081"; ID "KWMTBOMO00081.mrna1.exon8"; Parent "KWMTBOMO00081.mrna1";
Bomo_Chr1	.	exon	2421386	2421574	.	-	.	gene_id "KWMTBOMO00081"; ID "KWMTBOMO00081.mrna1.exon9"; Parent "KWMTBOMO00081.mrna1";
Bomo_Chr1	.	exon	2426158	2427196	.	-	.	gene_id "KWMTBOMO00081"; ID "KWMTBOMO00081.mrna1.exon10"; Parent "KWMTBOMO00081.mrna1";
Bomo_Chr1	.	gene	2434059	2435186	0.72	-	.	gene_id "KWMTBOMO00082"; ID "KWMTBOMO00082; Name "KWMTBOMO00082";
Bomo_Chr1	.	mRNA	2434059	2435186	0.72	-	.	gene_id "KWMTBOMO00082"; ID "KWMTBOMO00082.mrna1; Name "KWMTBOMO00082"; Parent "KWMTBOMO00082";
Bomo_Chr1	.	exon	2434059	2435186	.	-	.	gene_id "KWMTBOMO00082"; ID "KWMTBOMO00082.mrna1.exon1"; Parent "KWMTBOMO00082.mrna1";
Bomo_Chr1	.	gene	2454165	2477286	0.33	-	.	gene_id "KWMTBOMO00083"; ID "KWMTBOMO00083; Name "KWMTBOMO00083";
Bomo_Chr1	.	mRNA	2454165	2477286	0.33	-	.	gene_id "KWMTBOMO00083"; ID "KWMTBOMO00083.mrna1; Name "KWMTBOMO00083"; Parent "KWMTBOMO00083";
Bomo_Chr1	.	exon	2454165	2454422	.	-	.	gene_id "KWMTBOMO00083"; ID "KWMTBOMO00083.mrna1.exon1"; Parent "KWMTBOMO00083.mrna1";
Bomo_Chr1	.	exon	2477152	2477286	.	-	.	gene_id "KWMTBOMO00083"; ID "KWMTBOMO00083.mrna1.exon2"; Parent "KWMTBOMO00083.mrna1";
Bomo_Chr1	.	gene	2483747	2486691	0.32	+	.	gene_id "KWMTBOMO00084"; ID "KWMTBOMO00084; Name "KWMTBOMO00084";
Bomo_Chr1	.	mRNA	2483747	2486691	0.32	+	.	gene_id "KWMTBOMO00084"; ID "KWMTBOMO00084.mrna1; Name "KWMTBOMO00084"; Parent "KWMTBOMO00084";
Bomo_Chr1	.	exon	2483747	2483900	.	+	.	gene_id "KWMTBOMO00084"; ID "KWMTBOMO00084.mrna1.exon1"; Parent "KWMTBOMO00084.mrna1";
Bomo_Chr1	.	exon	2484526	2484784	.	+	.	gene_id "KWMTBOMO00084"; ID "KWMTBOMO00084.mrna1.exon2"; Parent "KWMTBOMO00084.mrna1";
Bomo_Chr1	.	exon	2484984	2485164	.	+	.	gene_id "KWMTBOMO00084"; ID "KWMTBOMO00084.mrna1.exon3"; Parent "KWMTBOMO00084.mrna1";
Bomo_Chr1	.	exon	2485817	2485961	.	+	.	gene_id "KWMTBOMO00084"; ID "KWMTBOMO00084.mrna1.exon4"; Parent "KWMTBOMO00084.mrna1";
Bomo_Chr1	.	exon	2486503	2486691	.	+	.	gene_id "KWMTBOMO00084"; ID "KWMTBOMO00084.mrna1.exon5"; Parent "KWMTBOMO00084.mrna1";
Bomo_Chr1	.	gene	2489727	2502661	0.51	+	.	gene_id "KWMTBOMO00085"; ID "KWMTBOMO00085; Name "KWMTBOMO00085";
Bomo_Chr1	.	mRNA	2489727	2502661	0.51	+	.	gene_id "KWMTBOMO00085"; ID "KWMTBOMO00085.mrna1; Name "KWMTBOMO00085"; Parent "KWMTBOMO00085";
Bomo_Chr1	.	exon	2489727	2489794	.	+	.	gene_id "KWMTBOMO00085"; ID "KWMTBOMO00085.mrna1.exon1"; Parent "KWMTBOMO00085.mrna1";
Bomo_Chr1	.	exon	2490666	2490864	.	+	.	gene_id "KWMTBOMO00085"; ID "KWMTBOMO00085.mrna1.exon2"; Parent "KWMTBOMO00085.mrna1";
Bomo_Chr1	.	exon	2495508	2495607	.	+	.	gene_id "KWMTBOMO00085"; ID "KWMTBOMO00085.mrna1.exon3"; Parent "KWMTBOMO00085.mrna1";
Bomo_Chr1	.	exon	2495986	2496172	.	+	.	gene_id "KWMTBOMO00085"; ID "KWMTBOMO00085.mrna1.exon4"; Parent "KWMTBOMO00085.mrna1";
Bomo_Chr1	.	exon	2497532	2497679	.	+	.	gene_id "KWMTBOMO00085"; ID "KWMTBOMO00085.mrna1.exon5"; Parent "KWMTBOMO00085.mrna1";
Bomo_Chr1	.	exon	2499365	2499502	.	+	.	gene_id "KWMTBOMO00085"; ID "KWMTBOMO00085.mrna1.exon6"; Parent "KWMTBOMO00085.mrna1";
Bomo_Chr1	.	exon	2500187	2500266	.	+	.	gene_id "KWMTBOMO00085"; ID "KWMTBOMO00085.mrna1.exon7"; Parent "KWMTBOMO00085.mrna1";
Bomo_Chr1	.	exon	2501762	2501838	.	+	.	gene_id "KWMTBOMO00085"; ID "KWMTBOMO00085.mrna1.exon8"; Parent "KWMTBOMO00085.mrna1";
Bomo_Chr1	.	exon	2502345	2502661	.	+	.	gene_id "KWMTBOMO00085"; ID "KWMTBOMO00085.mrna1.exon9"; Parent "KWMTBOMO00085.mrna1";
Bomo_Chr1	.	gene	2517715	2531756	0.24	-	.	gene_id "KWMTBOMO00086"; ID "KWMTBOMO00086; Name "KWMTBOMO00086";
Bomo_Chr1	.	mRNA	2517715	2531756	0.24	-	.	gene_id "KWMTBOMO00086"; ID "KWMTBOMO00086.mrna1; Name "KWMTBOMO00086"; Parent "KWMTBOMO00086";
Bomo_Chr1	.	exon	2517715	2518097	.	-	.	gene_id "KWMTBOMO00086"; ID "KWMTBOMO00086.mrna1.exon1"; Parent "KWMTBOMO00086.mrna1";
Bomo_Chr1	.	exon	2518741	2518847	.	-	.	gene_id "KWMTBOMO00086"; ID "KWMTBOMO00086.mrna1.exon2"; Parent "KWMTBOMO00086.mrna1";
Bomo_Chr1	.	exon	2519266	2519466	.	-	.	gene_id "KWMTBOMO00086"; ID "KWMTBOMO00086.mrna1.exon3"; Parent "KWMTBOMO00086.mrna1";
Bomo_Chr1	.	exon	2519900	2520079	.	-	.	gene_id "KWMTBOMO00086"; ID "KWMTBOMO00086.mrna1.exon4"; Parent "KWMTBOMO00086.mrna1";
Bomo_Chr1	.	exon	2520531	2520828	.	-	.	gene_id "KWMTBOMO00086"; ID "KWMTBOMO00086.mrna1.exon5"; Parent "KWMTBOMO00086.mrna1";
Bomo_Chr1	.	exon	2521947	2522095	.	-	.	gene_id "KWMTBOMO00086"; ID "KWMTBOMO00086.mrna1.exon6"; Parent "KWMTBOMO00086.mrna1";
Bomo_Chr1	.	exon	2523292	2523446	.	-	.	gene_id "KWMTBOMO00086"; ID "KWMTBOMO00086.mrna1.exon7"; Parent "KWMTBOMO00086.mrna1";
Bomo_Chr1	.	exon	2523776	2523925	.	-	.	gene_id "KWMTBOMO00086"; ID "KWMTBOMO00086.mrna1.exon8"; Parent "KWMTBOMO00086.mrna1";
Bomo_Chr1	.	exon	2524428	2524620	.	-	.	gene_id "KWMTBOMO00086"; ID "KWMTBOMO00086.mrna1.exon9"; Parent "KWMTBOMO00086.mrna1";
Bomo_Chr1	.	exon	2529145	2529317	.	-	.	gene_id "KWMTBOMO00086"; ID "KWMTBOMO00086.mrna1.exon10"; Parent "KWMTBOMO00086.mrna1";
Bomo_Chr1	.	exon	2529624	2529725	.	-	.	gene_id "KWMTBOMO00086"; ID "KWMTBOMO00086.mrna1.exon11"; Parent "KWMTBOMO00086.mrna1";
Bomo_Chr1	.	exon	2529830	2529932	.	-	.	gene_id "KWMTBOMO00086"; ID "KWMTBOMO00086.mrna1.exon12"; Parent "KWMTBOMO00086.mrna1";
Bomo_Chr1	.	exon	2530007	2530140	.	-	.	gene_id "KWMTBOMO00086"; ID "KWMTBOMO00086.mrna1.exon13"; Parent "KWMTBOMO00086.mrna1";
Bomo_Chr1	.	exon	2530241	2530404	.	-	.	gene_id "KWMTBOMO00086"; ID "KWMTBOMO00086.mrna1.exon14"; Parent "KWMTBOMO00086.mrna1";
Bomo_Chr1	.	exon	2530480	2530692	.	-	.	gene_id "KWMTBOMO00086"; ID "KWMTBOMO00086.mrna1.exon15"; Parent "KWMTBOMO00086.mrna1";
Bomo_Chr1	.	exon	2531383	2531756	.	-	.	gene_id "KWMTBOMO00086"; ID "KWMTBOMO00086.mrna1.exon16"; Parent "KWMTBOMO00086.mrna1";
Bomo_Chr1	.	gene	2535187	2535764	0.41	+	.	gene_id "KWMTBOMO00087"; ID "KWMTBOMO00087; Name "KWMTBOMO00087";
Bomo_Chr1	.	mRNA	2535187	2535764	0.41	+	.	gene_id "KWMTBOMO00087"; ID "KWMTBOMO00087.mrna1; Name "KWMTBOMO00087"; Parent "KWMTBOMO00087";
Bomo_Chr1	.	exon	2535187	2535536	.	+	.	gene_id "KWMTBOMO00087"; ID "KWMTBOMO00087.mrna1.exon1"; Parent "KWMTBOMO00087.mrna1";
Bomo_Chr1	.	exon	2535621	2535764	.	+	.	gene_id "KWMTBOMO00087"; ID "KWMTBOMO00087.mrna1.exon2"; Parent "KWMTBOMO00087.mrna1";
Bomo_Chr1	.	gene	2537347	2541009	0.14	+	.	gene_id "KWMTBOMO00088"; ID "KWMTBOMO00088; Name "KWMTBOMO00088";
Bomo_Chr1	.	mRNA	2537347	2541009	0.14	+	.	gene_id "KWMTBOMO00088"; ID "KWMTBOMO00088.mrna1; Name "KWMTBOMO00088"; Parent "KWMTBOMO00088";
Bomo_Chr1	.	exon	2537347	2537385	.	+	.	gene_id "KWMTBOMO00088"; ID "KWMTBOMO00088.mrna1.exon1"; Parent "KWMTBOMO00088.mrna1";
Bomo_Chr1	.	exon	2537462	2537678	.	+	.	gene_id "KWMTBOMO00088"; ID "KWMTBOMO00088.mrna1.exon2"; Parent "KWMTBOMO00088.mrna1";
Bomo_Chr1	.	exon	2540808	2541009	.	+	.	gene_id "KWMTBOMO00088"; ID "KWMTBOMO00088.mrna1.exon3"; Parent "KWMTBOMO00088.mrna1";
Bomo_Chr1	.	gene	2555580	2565146	0.78	-	.	gene_id "KWMTBOMO00089"; ID "KWMTBOMO00089; Name "KWMTBOMO00089";
Bomo_Chr1	.	mRNA	2555580	2565146	0.46	-	.	gene_id "KWMTBOMO00089"; ID "KWMTBOMO00089.mrna1; Name "KWMTBOMO00089"; Parent "KWMTBOMO00089";
Bomo_Chr1	.	exon	2555580	2555622	.	-	.	gene_id "KWMTBOMO00089"; ID "KWMTBOMO00089.mrna1.exon1"; Parent "KWMTBOMO00089.mrna1";
Bomo_Chr1	.	exon	2559380	2559574	.	-	.	gene_id "KWMTBOMO00089"; ID "KWMTBOMO00089.mrna1.exon2"; Parent "KWMTBOMO00089.mrna1";
Bomo_Chr1	.	exon	2559716	2559951	.	-	.	gene_id "KWMTBOMO00089"; ID "KWMTBOMO00089.mrna1.exon3"; Parent "KWMTBOMO00089.mrna1";
Bomo_Chr1	.	exon	2564044	2564283	.	-	.	gene_id "KWMTBOMO00089"; ID "KWMTBOMO00089.mrna1.exon4"; Parent "KWMTBOMO00089.mrna1";
Bomo_Chr1	.	exon	2564409	2565146	.	-	.	gene_id "KWMTBOMO00089"; ID "KWMTBOMO00089.mrna1.exon5"; Parent "KWMTBOMO00089.mrna1";
Bomo_Chr1	.	gene	2572587	2588838	1.92	+	.	gene_id "KWMTBOMO00090"; ID "KWMTBOMO00090; Name "KWMTBOMO00090";
Bomo_Chr1	.	mRNA	2572587	2588838	0.97	+	.	gene_id "KWMTBOMO00090"; ID "KWMTBOMO00090.mrna1; Name "KWMTBOMO00090"; Parent "KWMTBOMO00090";
Bomo_Chr1	.	exon	2572587	2572797	.	+	.	gene_id "KWMTBOMO00090"; ID "KWMTBOMO00090.mrna1.exon1"; Parent "KWMTBOMO00090.mrna1";
Bomo_Chr1	.	exon	2577658	2577866	.	+	.	gene_id "KWMTBOMO00090"; ID "KWMTBOMO00090.mrna1.exon2"; Parent "KWMTBOMO00090.mrna1";
Bomo_Chr1	.	exon	2579117	2579231	.	+	.	gene_id "KWMTBOMO00090"; ID "KWMTBOMO00090.mrna1.exon3"; Parent "KWMTBOMO00090.mrna1";
Bomo_Chr1	.	exon	2580561	2580775	.	+	.	gene_id "KWMTBOMO00090"; ID "KWMTBOMO00090.mrna1.exon4"; Parent "KWMTBOMO00090.mrna1";
Bomo_Chr1	.	exon	2582484	2582676	.	+	.	gene_id "KWMTBOMO00090"; ID "KWMTBOMO00090.mrna1.exon5"; Parent "KWMTBOMO00090.mrna1";
Bomo_Chr1	.	exon	2587433	2587546	.	+	.	gene_id "KWMTBOMO00090"; ID "KWMTBOMO00090.mrna1.exon6"; Parent "KWMTBOMO00090.mrna1";
Bomo_Chr1	.	exon	2588002	2588193	.	+	.	gene_id "KWMTBOMO00090"; ID "KWMTBOMO00090.mrna1.exon7"; Parent "KWMTBOMO00090.mrna1";
Bomo_Chr1	.	exon	2588723	2588838	.	+	.	gene_id "KWMTBOMO00090"; ID "KWMTBOMO00090.mrna1.exon8"; Parent "KWMTBOMO00090.mrna1";
Bomo_Chr1	.	gene	2591994	2658046	0.44	-	.	gene_id "KWMTBOMO00091"; ID "KWMTBOMO00091; Name "KWMTBOMO00091";
Bomo_Chr1	.	mRNA	2591994	2658046	0.44	-	.	gene_id "KWMTBOMO00091"; ID "KWMTBOMO00091.mrna1; Name "KWMTBOMO00091"; Parent "KWMTBOMO00091";
Bomo_Chr1	.	exon	2591994	2592310	.	-	.	gene_id "KWMTBOMO00091"; ID "KWMTBOMO00091.mrna1.exon1"; Parent "KWMTBOMO00091.mrna1";
Bomo_Chr1	.	exon	2592797	2593028	.	-	.	gene_id "KWMTBOMO00091"; ID "KWMTBOMO00091.mrna1.exon2"; Parent "KWMTBOMO00091.mrna1";
Bomo_Chr1	.	exon	2593691	2593852	.	-	.	gene_id "KWMTBOMO00091"; ID "KWMTBOMO00091.mrna1.exon3"; Parent "KWMTBOMO00091.mrna1";
Bomo_Chr1	.	exon	2594469	2594708	.	-	.	gene_id "KWMTBOMO00091"; ID "KWMTBOMO00091.mrna1.exon4"; Parent "KWMTBOMO00091.mrna1";
Bomo_Chr1	.	exon	2595073	2595251	.	-	.	gene_id "KWMTBOMO00091"; ID "KWMTBOMO00091.mrna1.exon5"; Parent "KWMTBOMO00091.mrna1";
Bomo_Chr1	.	exon	2595682	2595903	.	-	.	gene_id "KWMTBOMO00091"; ID "KWMTBOMO00091.mrna1.exon6"; Parent "KWMTBOMO00091.mrna1";
Bomo_Chr1	.	exon	2596211	2596315	.	-	.	gene_id "KWMTBOMO00091"; ID "KWMTBOMO00091.mrna1.exon7"; Parent "KWMTBOMO00091.mrna1";
Bomo_Chr1	.	exon	2596872	2597104	.	-	.	gene_id "KWMTBOMO00091"; ID "KWMTBOMO00091.mrna1.exon8"; Parent "KWMTBOMO00091.mrna1";
Bomo_Chr1	.	exon	2599553	2599691	.	-	.	gene_id "KWMTBOMO00091"; ID "KWMTBOMO00091.mrna1.exon9"; Parent "KWMTBOMO00091.mrna1";
Bomo_Chr1	.	exon	2599891	2600074	.	-	.	gene_id "KWMTBOMO00091"; ID "KWMTBOMO00091.mrna1.exon10"; Parent "KWMTBOMO00091.mrna1";
Bomo_Chr1	.	exon	2600784	2601107	.	-	.	gene_id "KWMTBOMO00091"; ID "KWMTBOMO00091.mrna1.exon11"; Parent "KWMTBOMO00091.mrna1";
Bomo_Chr1	.	exon	2601260	2601473	.	-	.	gene_id "KWMTBOMO00091"; ID "KWMTBOMO00091.mrna1.exon12"; Parent "KWMTBOMO00091.mrna1";
Bomo_Chr1	.	exon	2601600	2601878	.	-	.	gene_id "KWMTBOMO00091"; ID "KWMTBOMO00091.mrna1.exon13"; Parent "KWMTBOMO00091.mrna1";
Bomo_Chr1	.	exon	2602283	2602431	.	-	.	gene_id "KWMTBOMO00091"; ID "KWMTBOMO00091.mrna1.exon14"; Parent "KWMTBOMO00091.mrna1";
Bomo_Chr1	.	exon	2602679	2602876	.	-	.	gene_id "KWMTBOMO00091"; ID "KWMTBOMO00091.mrna1.exon15"; Parent "KWMTBOMO00091.mrna1";
Bomo_Chr1	.	exon	2604828	2604961	.	-	.	gene_id "KWMTBOMO00091"; ID "KWMTBOMO00091.mrna1.exon16"; Parent "KWMTBOMO00091.mrna1";
Bomo_Chr1	.	exon	2605366	2605562	.	-	.	gene_id "KWMTBOMO00091"; ID "KWMTBOMO00091.mrna1.exon17"; Parent "KWMTBOMO00091.mrna1";
Bomo_Chr1	.	exon	2606337	2606524	.	-	.	gene_id "KWMTBOMO00091"; ID "KWMTBOMO00091.mrna1.exon18"; Parent "KWMTBOMO00091.mrna1";
Bomo_Chr1	.	exon	2607285	2607446	.	-	.	gene_id "KWMTBOMO00091"; ID "KWMTBOMO00091.mrna1.exon19"; Parent "KWMTBOMO00091.mrna1";
Bomo_Chr1	.	exon	2607701	2607974	.	-	.	gene_id "KWMTBOMO00091"; ID "KWMTBOMO00091.mrna1.exon20"; Parent "KWMTBOMO00091.mrna1";
Bomo_Chr1	.	exon	2608118	2608239	.	-	.	gene_id "KWMTBOMO00091"; ID "KWMTBOMO00091.mrna1.exon21"; Parent "KWMTBOMO00091.mrna1";
Bomo_Chr1	.	exon	2608504	2608613	.	-	.	gene_id "KWMTBOMO00091"; ID "KWMTBOMO00091.mrna1.exon22"; Parent "KWMTBOMO00091.mrna1";
Bomo_Chr1	.	exon	2609094	2609313	.	-	.	gene_id "KWMTBOMO00091"; ID "KWMTBOMO00091.mrna1.exon23"; Parent "KWMTBOMO00091.mrna1";
Bomo_Chr1	.	exon	2609387	2609548	.	-	.	gene_id "KWMTBOMO00091"; ID "KWMTBOMO00091.mrna1.exon24"; Parent "KWMTBOMO00091.mrna1";
Bomo_Chr1	.	exon	2609635	2609749	.	-	.	gene_id "KWMTBOMO00091"; ID "KWMTBOMO00091.mrna1.exon25"; Parent "KWMTBOMO00091.mrna1";
Bomo_Chr1	.	exon	2609830	2609938	.	-	.	gene_id "KWMTBOMO00091"; ID "KWMTBOMO00091.mrna1.exon26"; Parent "KWMTBOMO00091.mrna1";
Bomo_Chr1	.	exon	2612245	2612324	.	-	.	gene_id "KWMTBOMO00091"; ID "KWMTBOMO00091.mrna1.exon27"; Parent "KWMTBOMO00091.mrna1";
Bomo_Chr1	.	exon	2613902	2614103	.	-	.	gene_id "KWMTBOMO00091"; ID "KWMTBOMO00091.mrna1.exon28"; Parent "KWMTBOMO00091.mrna1";
Bomo_Chr1	.	exon	2614973	2615146	.	-	.	gene_id "KWMTBOMO00091"; ID "KWMTBOMO00091.mrna1.exon29"; Parent "KWMTBOMO00091.mrna1";
Bomo_Chr1	.	exon	2615736	2615860	.	-	.	gene_id "KWMTBOMO00091"; ID "KWMTBOMO00091.mrna1.exon30"; Parent "KWMTBOMO00091.mrna1";
Bomo_Chr1	.	exon	2616744	2616871	.	-	.	gene_id "KWMTBOMO00091"; ID "KWMTBOMO00091.mrna1.exon31"; Parent "KWMTBOMO00091.mrna1";
Bomo_Chr1	.	exon	2617737	2617962	.	-	.	gene_id "KWMTBOMO00091"; ID "KWMTBOMO00091.mrna1.exon32"; Parent "KWMTBOMO00091.mrna1";
Bomo_Chr1	.	exon	2618386	2618577	.	-	.	gene_id "KWMTBOMO00091"; ID "KWMTBOMO00091.mrna1.exon33"; Parent "KWMTBOMO00091.mrna1";
Bomo_Chr1	.	exon	2618726	2618837	.	-	.	gene_id "KWMTBOMO00091"; ID "KWMTBOMO00091.mrna1.exon34"; Parent "KWMTBOMO00091.mrna1";
Bomo_Chr1	.	exon	2619208	2619382	.	-	.	gene_id "KWMTBOMO00091"; ID "KWMTBOMO00091.mrna1.exon35"; Parent "KWMTBOMO00091.mrna1";
Bomo_Chr1	.	exon	2620937	2621059	.	-	.	gene_id "KWMTBOMO00091"; ID "KWMTBOMO00091.mrna1.exon36"; Parent "KWMTBOMO00091.mrna1";
Bomo_Chr1	.	exon	2621568	2621730	.	-	.	gene_id "KWMTBOMO00091"; ID "KWMTBOMO00091.mrna1.exon37"; Parent "KWMTBOMO00091.mrna1";
Bomo_Chr1	.	exon	2622475	2622637	.	-	.	gene_id "KWMTBOMO00091"; ID "KWMTBOMO00091.mrna1.exon38"; Parent "KWMTBOMO00091.mrna1";
Bomo_Chr1	.	exon	2623364	2623597	.	-	.	gene_id "KWMTBOMO00091"; ID "KWMTBOMO00091.mrna1.exon39"; Parent "KWMTBOMO00091.mrna1";
Bomo_Chr1	.	exon	2624469	2624628	.	-	.	gene_id "KWMTBOMO00091"; ID "KWMTBOMO00091.mrna1.exon40"; Parent "KWMTBOMO00091.mrna1";
Bomo_Chr1	.	exon	2625679	2625839	.	-	.	gene_id "KWMTBOMO00091"; ID "KWMTBOMO00091.mrna1.exon41"; Parent "KWMTBOMO00091.mrna1";
Bomo_Chr1	.	exon	2625988	2626162	.	-	.	gene_id "KWMTBOMO00091"; ID "KWMTBOMO00091.mrna1.exon42"; Parent "KWMTBOMO00091.mrna1";
Bomo_Chr1	.	exon	2626896	2627048	.	-	.	gene_id "KWMTBOMO00091"; ID "KWMTBOMO00091.mrna1.exon43"; Parent "KWMTBOMO00091.mrna1";
Bomo_Chr1	.	exon	2627785	2628141	.	-	.	gene_id "KWMTBOMO00091"; ID "KWMTBOMO00091.mrna1.exon44"; Parent "KWMTBOMO00091.mrna1";
Bomo_Chr1	.	exon	2628515	2628703	.	-	.	gene_id "KWMTBOMO00091"; ID "KWMTBOMO00091.mrna1.exon45"; Parent "KWMTBOMO00091.mrna1";
Bomo_Chr1	.	exon	2629246	2629384	.	-	.	gene_id "KWMTBOMO00091"; ID "KWMTBOMO00091.mrna1.exon46"; Parent "KWMTBOMO00091.mrna1";
Bomo_Chr1	.	exon	2630781	2630917	.	-	.	gene_id "KWMTBOMO00091"; ID "KWMTBOMO00091.mrna1.exon47"; Parent "KWMTBOMO00091.mrna1";
Bomo_Chr1	.	exon	2631558	2631811	.	-	.	gene_id "KWMTBOMO00091"; ID "KWMTBOMO00091.mrna1.exon48"; Parent "KWMTBOMO00091.mrna1";
Bomo_Chr1	.	exon	2632556	2632714	.	-	.	gene_id "KWMTBOMO00091"; ID "KWMTBOMO00091.mrna1.exon49"; Parent "KWMTBOMO00091.mrna1";
Bomo_Chr1	.	exon	2633071	2633193	.	-	.	gene_id "KWMTBOMO00091"; ID "KWMTBOMO00091.mrna1.exon50"; Parent "KWMTBOMO00091.mrna1";
Bomo_Chr1	.	exon	2635148	2635324	.	-	.	gene_id "KWMTBOMO00091"; ID "KWMTBOMO00091.mrna1.exon51"; Parent "KWMTBOMO00091.mrna1";
Bomo_Chr1	.	exon	2636194	2636369	.	-	.	gene_id "KWMTBOMO00091"; ID "KWMTBOMO00091.mrna1.exon52"; Parent "KWMTBOMO00091.mrna1";
Bomo_Chr1	.	exon	2637290	2637401	.	-	.	gene_id "KWMTBOMO00091"; ID "KWMTBOMO00091.mrna1.exon53"; Parent "KWMTBOMO00091.mrna1";
Bomo_Chr1	.	exon	2638012	2638149	.	-	.	gene_id "KWMTBOMO00091"; ID "KWMTBOMO00091.mrna1.exon54"; Parent "KWMTBOMO00091.mrna1";
Bomo_Chr1	.	exon	2638642	2638717	.	-	.	gene_id "KWMTBOMO00091"; ID "KWMTBOMO00091.mrna1.exon55"; Parent "KWMTBOMO00091.mrna1";
Bomo_Chr1	.	exon	2639206	2639399	.	-	.	gene_id "KWMTBOMO00091"; ID "KWMTBOMO00091.mrna1.exon56"; Parent "KWMTBOMO00091.mrna1";
Bomo_Chr1	.	exon	2640240	2640449	.	-	.	gene_id "KWMTBOMO00091"; ID "KWMTBOMO00091.mrna1.exon57"; Parent "KWMTBOMO00091.mrna1";
Bomo_Chr1	.	exon	2641073	2641289	.	-	.	gene_id "KWMTBOMO00091"; ID "KWMTBOMO00091.mrna1.exon58"; Parent "KWMTBOMO00091.mrna1";
Bomo_Chr1	.	exon	2642346	2642516	.	-	.	gene_id "KWMTBOMO00091"; ID "KWMTBOMO00091.mrna1.exon59"; Parent "KWMTBOMO00091.mrna1";
Bomo_Chr1	.	exon	2643055	2643163	.	-	.	gene_id "KWMTBOMO00091"; ID "KWMTBOMO00091.mrna1.exon60"; Parent "KWMTBOMO00091.mrna1";
Bomo_Chr1	.	exon	2643283	2643410	.	-	.	gene_id "KWMTBOMO00091"; ID "KWMTBOMO00091.mrna1.exon61"; Parent "KWMTBOMO00091.mrna1";
Bomo_Chr1	.	exon	2649635	2649781	.	-	.	gene_id "KWMTBOMO00091"; ID "KWMTBOMO00091.mrna1.exon62"; Parent "KWMTBOMO00091.mrna1";
Bomo_Chr1	.	exon	2657611	2658046	.	-	.	gene_id "KWMTBOMO00091"; ID "KWMTBOMO00091.mrna1.exon63"; Parent "KWMTBOMO00091.mrna1";
Bomo_Chr1	.	gene	2659409	2665996	0.35	-	.	gene_id "KWMTBOMO00092"; ID "KWMTBOMO00092; Name "KWMTBOMO00092";
Bomo_Chr1	.	mRNA	2659409	2665996	0.35	-	.	gene_id "KWMTBOMO00092"; ID "KWMTBOMO00092.mrna1; Name "KWMTBOMO00092"; Parent "KWMTBOMO00092";
Bomo_Chr1	.	exon	2659409	2660197	.	-	.	gene_id "KWMTBOMO00092"; ID "KWMTBOMO00092.mrna1.exon1"; Parent "KWMTBOMO00092.mrna1";
Bomo_Chr1	.	exon	2660272	2660485	.	-	.	gene_id "KWMTBOMO00092"; ID "KWMTBOMO00092.mrna1.exon2"; Parent "KWMTBOMO00092.mrna1";
Bomo_Chr1	.	exon	2660555	2661151	.	-	.	gene_id "KWMTBOMO00092"; ID "KWMTBOMO00092.mrna1.exon3"; Parent "KWMTBOMO00092.mrna1";
Bomo_Chr1	.	exon	2661229	2662582	.	-	.	gene_id "KWMTBOMO00092"; ID "KWMTBOMO00092.mrna1.exon4"; Parent "KWMTBOMO00092.mrna1";
Bomo_Chr1	.	exon	2662664	2662912	.	-	.	gene_id "KWMTBOMO00092"; ID "KWMTBOMO00092.mrna1.exon5"; Parent "KWMTBOMO00092.mrna1";
Bomo_Chr1	.	exon	2663096	2663287	.	-	.	gene_id "KWMTBOMO00092"; ID "KWMTBOMO00092.mrna1.exon6"; Parent "KWMTBOMO00092.mrna1";
Bomo_Chr1	.	exon	2663602	2663834	.	-	.	gene_id "KWMTBOMO00092"; ID "KWMTBOMO00092.mrna1.exon7"; Parent "KWMTBOMO00092.mrna1";
Bomo_Chr1	.	exon	2664622	2664810	.	-	.	gene_id "KWMTBOMO00092"; ID "KWMTBOMO00092.mrna1.exon8"; Parent "KWMTBOMO00092.mrna1";
Bomo_Chr1	.	exon	2665352	2665456	.	-	.	gene_id "KWMTBOMO00092"; ID "KWMTBOMO00092.mrna1.exon9"; Parent "KWMTBOMO00092.mrna1";
Bomo_Chr1	.	exon	2665831	2665996	.	-	.	gene_id "KWMTBOMO00092"; ID "KWMTBOMO00092.mrna1.exon10"; Parent "KWMTBOMO00092.mrna1";
Bomo_Chr1	.	gene	2666468	2668286	0.13	-	.	gene_id "KWMTBOMO00093"; ID "KWMTBOMO00093; Name "KWMTBOMO00093";
Bomo_Chr1	.	mRNA	2666468	2668286	0.13	-	.	gene_id "KWMTBOMO00093"; ID "KWMTBOMO00093.mrna1; Name "KWMTBOMO00093"; Parent "KWMTBOMO00093";
Bomo_Chr1	.	exon	2666468	2666704	.	-	.	gene_id "KWMTBOMO00093"; ID "KWMTBOMO00093.mrna1.exon1"; Parent "KWMTBOMO00093.mrna1";
Bomo_Chr1	.	exon	2668086	2668286	.	-	.	gene_id "KWMTBOMO00093"; ID "KWMTBOMO00093.mrna1.exon2"; Parent "KWMTBOMO00093.mrna1";
Bomo_Chr1	.	gene	2688957	2728729	0.01	+	.	gene_id "KWMTBOMO00094"; ID "KWMTBOMO00094; Name "KWMTBOMO00094";
Bomo_Chr1	.	mRNA	2688957	2728729	0.01	+	.	gene_id "KWMTBOMO00094"; ID "KWMTBOMO00094.mrna1; Name "KWMTBOMO00094"; Parent "KWMTBOMO00094";
Bomo_Chr1	.	exon	2688957	2689139	.	+	.	gene_id "KWMTBOMO00094"; ID "KWMTBOMO00094.mrna1.exon1"; Parent "KWMTBOMO00094.mrna1";
Bomo_Chr1	.	exon	2694276	2694394	.	+	.	gene_id "KWMTBOMO00094"; ID "KWMTBOMO00094.mrna1.exon2"; Parent "KWMTBOMO00094.mrna1";
Bomo_Chr1	.	exon	2694688	2694836	.	+	.	gene_id "KWMTBOMO00094"; ID "KWMTBOMO00094.mrna1.exon3"; Parent "KWMTBOMO00094.mrna1";
Bomo_Chr1	.	exon	2694955	2695072	.	+	.	gene_id "KWMTBOMO00094"; ID "KWMTBOMO00094.mrna1.exon4"; Parent "KWMTBOMO00094.mrna1";
Bomo_Chr1	.	exon	2696005	2696188	.	+	.	gene_id "KWMTBOMO00094"; ID "KWMTBOMO00094.mrna1.exon5"; Parent "KWMTBOMO00094.mrna1";
Bomo_Chr1	.	exon	2696702	2696907	.	+	.	gene_id "KWMTBOMO00094"; ID "KWMTBOMO00094.mrna1.exon6"; Parent "KWMTBOMO00094.mrna1";
Bomo_Chr1	.	exon	2697264	2697367	.	+	.	gene_id "KWMTBOMO00094"; ID "KWMTBOMO00094.mrna1.exon7"; Parent "KWMTBOMO00094.mrna1";
Bomo_Chr1	.	exon	2699561	2699746	.	+	.	gene_id "KWMTBOMO00094"; ID "KWMTBOMO00094.mrna1.exon8"; Parent "KWMTBOMO00094.mrna1";
Bomo_Chr1	.	exon	2700283	2700508	.	+	.	gene_id "KWMTBOMO00094"; ID "KWMTBOMO00094.mrna1.exon9"; Parent "KWMTBOMO00094.mrna1";
Bomo_Chr1	.	exon	2701507	2701721	.	+	.	gene_id "KWMTBOMO00094"; ID "KWMTBOMO00094.mrna1.exon10"; Parent "KWMTBOMO00094.mrna1";
Bomo_Chr1	.	exon	2702103	2702317	.	+	.	gene_id "KWMTBOMO00094"; ID "KWMTBOMO00094.mrna1.exon11"; Parent "KWMTBOMO00094.mrna1";
Bomo_Chr1	.	exon	2702439	2702802	.	+	.	gene_id "KWMTBOMO00094"; ID "KWMTBOMO00094.mrna1.exon12"; Parent "KWMTBOMO00094.mrna1";
Bomo_Chr1	.	exon	2703003	2703188	.	+	.	gene_id "KWMTBOMO00094"; ID "KWMTBOMO00094.mrna1.exon13"; Parent "KWMTBOMO00094.mrna1";
Bomo_Chr1	.	exon	2703583	2703780	.	+	.	gene_id "KWMTBOMO00094"; ID "KWMTBOMO00094.mrna1.exon14"; Parent "KWMTBOMO00094.mrna1";
Bomo_Chr1	.	exon	2704897	2705066	.	+	.	gene_id "KWMTBOMO00094"; ID "KWMTBOMO00094.mrna1.exon15"; Parent "KWMTBOMO00094.mrna1";
Bomo_Chr1	.	exon	2705675	2705799	.	+	.	gene_id "KWMTBOMO00094"; ID "KWMTBOMO00094.mrna1.exon16"; Parent "KWMTBOMO00094.mrna1";
Bomo_Chr1	.	exon	2706311	2706466	.	+	.	gene_id "KWMTBOMO00094"; ID "KWMTBOMO00094.mrna1.exon17"; Parent "KWMTBOMO00094.mrna1";
Bomo_Chr1	.	exon	2709095	2709280	.	+	.	gene_id "KWMTBOMO00094"; ID "KWMTBOMO00094.mrna1.exon18"; Parent "KWMTBOMO00094.mrna1";
Bomo_Chr1	.	exon	2710243	2713175	.	+	.	gene_id "KWMTBOMO00094"; ID "KWMTBOMO00094.mrna1.exon19"; Parent "KWMTBOMO00094.mrna1";
Bomo_Chr1	.	exon	2714210	2714974	.	+	.	gene_id "KWMTBOMO00094"; ID "KWMTBOMO00094.mrna1.exon20"; Parent "KWMTBOMO00094.mrna1";
Bomo_Chr1	.	exon	2715711	2715853	.	+	.	gene_id "KWMTBOMO00094"; ID "KWMTBOMO00094.mrna1.exon21"; Parent "KWMTBOMO00094.mrna1";
Bomo_Chr1	.	exon	2716232	2716416	.	+	.	gene_id "KWMTBOMO00094"; ID "KWMTBOMO00094.mrna1.exon22"; Parent "KWMTBOMO00094.mrna1";
Bomo_Chr1	.	exon	2717307	2717424	.	+	.	gene_id "KWMTBOMO00094"; ID "KWMTBOMO00094.mrna1.exon23"; Parent "KWMTBOMO00094.mrna1";
Bomo_Chr1	.	exon	2717764	2718005	.	+	.	gene_id "KWMTBOMO00094"; ID "KWMTBOMO00094.mrna1.exon24"; Parent "KWMTBOMO00094.mrna1";
Bomo_Chr1	.	exon	2718808	2719012	.	+	.	gene_id "KWMTBOMO00094"; ID "KWMTBOMO00094.mrna1.exon25"; Parent "KWMTBOMO00094.mrna1";
Bomo_Chr1	.	exon	2720324	2720561	.	+	.	gene_id "KWMTBOMO00094"; ID "KWMTBOMO00094.mrna1.exon26"; Parent "KWMTBOMO00094.mrna1";
Bomo_Chr1	.	exon	2721935	2722137	.	+	.	gene_id "KWMTBOMO00094"; ID "KWMTBOMO00094.mrna1.exon27"; Parent "KWMTBOMO00094.mrna1";
Bomo_Chr1	.	exon	2722949	2723030	.	+	.	gene_id "KWMTBOMO00094"; ID "KWMTBOMO00094.mrna1.exon28"; Parent "KWMTBOMO00094.mrna1";
Bomo_Chr1	.	exon	2723798	2723886	.	+	.	gene_id "KWMTBOMO00094"; ID "KWMTBOMO00094.mrna1.exon29"; Parent "KWMTBOMO00094.mrna1";
Bomo_Chr1	.	exon	2726392	2726521	.	+	.	gene_id "KWMTBOMO00094"; ID "KWMTBOMO00094.mrna1.exon30"; Parent "KWMTBOMO00094.mrna1";
Bomo_Chr1	.	exon	2727449	2727542	.	+	.	gene_id "KWMTBOMO00094"; ID "KWMTBOMO00094.mrna1.exon31"; Parent "KWMTBOMO00094.mrna1";
Bomo_Chr1	.	exon	2728492	2728729	.	+	.	gene_id "KWMTBOMO00094"; ID "KWMTBOMO00094.mrna1.exon32"; Parent "KWMTBOMO00094.mrna1";
Bomo_Chr1	.	gene	2742543	2743746	0.27	-	.	gene_id "KWMTBOMO00095"; ID "KWMTBOMO00095; Name "KWMTBOMO00095";
Bomo_Chr1	.	mRNA	2742543	2743746	0.27	-	.	gene_id "KWMTBOMO00095"; ID "KWMTBOMO00095.mrna1; Name "KWMTBOMO00095"; Parent "KWMTBOMO00095";
Bomo_Chr1	.	exon	2742543	2743746	.	-	.	gene_id "KWMTBOMO00095"; ID "KWMTBOMO00095.mrna1.exon1"; Parent "KWMTBOMO00095.mrna1";
Bomo_Chr1	.	gene	2765638	2766766	0.07	-	.	gene_id "KWMTBOMO00096"; ID "KWMTBOMO00096; Name "KWMTBOMO00096";
Bomo_Chr1	.	mRNA	2765638	2766766	0.07	-	.	gene_id "KWMTBOMO00096"; ID "KWMTBOMO00096.mrna1; Name "KWMTBOMO00096"; Parent "KWMTBOMO00096";
Bomo_Chr1	.	exon	2765638	2766766	.	-	.	gene_id "KWMTBOMO00096"; ID "KWMTBOMO00096.mrna1.exon1"; Parent "KWMTBOMO00096.mrna1";
Bomo_Chr1	.	gene	2904346	2907425	0.55	+	.	gene_id "KWMTBOMO00097"; ID "KWMTBOMO00097; Name "KWMTBOMO00097";
Bomo_Chr1	.	mRNA	2904346	2907425	0.29	+	.	gene_id "KWMTBOMO00097"; ID "KWMTBOMO00097.mrna1; Name "KWMTBOMO00097"; Parent "KWMTBOMO00097";
Bomo_Chr1	.	exon	2904346	2904529	.	+	.	gene_id "KWMTBOMO00097"; ID "KWMTBOMO00097.mrna1.exon1"; Parent "KWMTBOMO00097.mrna1";
Bomo_Chr1	.	exon	2905246	2905361	.	+	.	gene_id "KWMTBOMO00097"; ID "KWMTBOMO00097.mrna1.exon2"; Parent "KWMTBOMO00097.mrna1";
Bomo_Chr1	.	exon	2905532	2905646	.	+	.	gene_id "KWMTBOMO00097"; ID "KWMTBOMO00097.mrna1.exon3"; Parent "KWMTBOMO00097.mrna1";
Bomo_Chr1	.	exon	2905817	2905942	.	+	.	gene_id "KWMTBOMO00097"; ID "KWMTBOMO00097.mrna1.exon4"; Parent "KWMTBOMO00097.mrna1";
Bomo_Chr1	.	exon	2907197	2907425	.	+	.	gene_id "KWMTBOMO00097"; ID "KWMTBOMO00097.mrna1.exon5"; Parent "KWMTBOMO00097.mrna1";
Bomo_Chr1	.	gene	2916746	2926865	0.11	-	.	gene_id "KWMTBOMO00098"; ID "KWMTBOMO00098; Name "KWMTBOMO00098";
Bomo_Chr1	.	mRNA	2916746	2926865	0.11	-	.	gene_id "KWMTBOMO00098"; ID "KWMTBOMO00098.mrna1; Name "KWMTBOMO00098"; Parent "KWMTBOMO00098";
Bomo_Chr1	.	exon	2916746	2916917	.	-	.	gene_id "KWMTBOMO00098"; ID "KWMTBOMO00098.mrna1.exon1"; Parent "KWMTBOMO00098.mrna1";
Bomo_Chr1	.	exon	2918200	2918325	.	-	.	gene_id "KWMTBOMO00098"; ID "KWMTBOMO00098.mrna1.exon2"; Parent "KWMTBOMO00098.mrna1";
Bomo_Chr1	.	exon	2919598	2919712	.	-	.	gene_id "KWMTBOMO00098"; ID "KWMTBOMO00098.mrna1.exon3"; Parent "KWMTBOMO00098.mrna1";
Bomo_Chr1	.	exon	2925328	2925446	.	-	.	gene_id "KWMTBOMO00098"; ID "KWMTBOMO00098.mrna1.exon4"; Parent "KWMTBOMO00098.mrna1";
Bomo_Chr1	.	exon	2926719	2926865	.	-	.	gene_id "KWMTBOMO00098"; ID "KWMTBOMO00098.mrna1.exon5"; Parent "KWMTBOMO00098.mrna1";
Bomo_Chr1	.	gene	2963456	2999678	0.7	+	.	gene_id "KWMTBOMO00099"; ID "KWMTBOMO00099; Name "KWMTBOMO00099";
Bomo_Chr1	.	mRNA	2963456	2999678	0.23	+	.	gene_id "KWMTBOMO00099"; ID "KWMTBOMO00099.mrna1; Name "KWMTBOMO00099"; Parent "KWMTBOMO00099";
Bomo_Chr1	.	exon	2963456	2963652	.	+	.	gene_id "KWMTBOMO00099"; ID "KWMTBOMO00099.mrna1.exon1"; Parent "KWMTBOMO00099.mrna1";
Bomo_Chr1	.	exon	2971904	2972096	.	+	.	gene_id "KWMTBOMO00099"; ID "KWMTBOMO00099.mrna1.exon2"; Parent "KWMTBOMO00099.mrna1";
Bomo_Chr1	.	exon	2980114	2980277	.	+	.	gene_id "KWMTBOMO00099"; ID "KWMTBOMO00099.mrna1.exon3"; Parent "KWMTBOMO00099.mrna1";
Bomo_Chr1	.	exon	2983294	2983431	.	+	.	gene_id "KWMTBOMO00099"; ID "KWMTBOMO00099.mrna1.exon4"; Parent "KWMTBOMO00099.mrna1";
Bomo_Chr1	.	exon	2984784	2984891	.	+	.	gene_id "KWMTBOMO00099"; ID "KWMTBOMO00099.mrna1.exon5"; Parent "KWMTBOMO00099.mrna1";
Bomo_Chr1	.	exon	2985636	2985831	.	+	.	gene_id "KWMTBOMO00099"; ID "KWMTBOMO00099.mrna1.exon6"; Parent "KWMTBOMO00099.mrna1";
Bomo_Chr1	.	exon	2987605	2987742	.	+	.	gene_id "KWMTBOMO00099"; ID "KWMTBOMO00099.mrna1.exon7"; Parent "KWMTBOMO00099.mrna1";
Bomo_Chr1	.	exon	2988984	2989133	.	+	.	gene_id "KWMTBOMO00099"; ID "KWMTBOMO00099.mrna1.exon8"; Parent "KWMTBOMO00099.mrna1";
Bomo_Chr1	.	exon	2991194	2991335	.	+	.	gene_id "KWMTBOMO00099"; ID "KWMTBOMO00099.mrna1.exon9"; Parent "KWMTBOMO00099.mrna1";
Bomo_Chr1	.	exon	2993501	2993706	.	+	.	gene_id "KWMTBOMO00099"; ID "KWMTBOMO00099.mrna1.exon10"; Parent "KWMTBOMO00099.mrna1";
Bomo_Chr1	.	exon	2993882	2994245	.	+	.	gene_id "KWMTBOMO00099"; ID "KWMTBOMO00099.mrna1.exon11"; Parent "KWMTBOMO00099.mrna1";
Bomo_Chr1	.	exon	2995028	2995215	.	+	.	gene_id "KWMTBOMO00099"; ID "KWMTBOMO00099.mrna1.exon12"; Parent "KWMTBOMO00099.mrna1";
Bomo_Chr1	.	exon	2995903	2996090	.	+	.	gene_id "KWMTBOMO00099"; ID "KWMTBOMO00099.mrna1.exon13"; Parent "KWMTBOMO00099.mrna1";
Bomo_Chr1	.	exon	2997130	2997198	.	+	.	gene_id "KWMTBOMO00099"; ID "KWMTBOMO00099.mrna1.exon14"; Parent "KWMTBOMO00099.mrna1";
Bomo_Chr1	.	exon	2998502	2998588	.	+	.	gene_id "KWMTBOMO00099"; ID "KWMTBOMO00099.mrna1.exon15"; Parent "KWMTBOMO00099.mrna1";
Bomo_Chr1	.	exon	2999416	2999678	.	+	.	gene_id "KWMTBOMO00099"; ID "KWMTBOMO00099.mrna1.exon16"; Parent "KWMTBOMO00099.mrna1";
Bomo_Chr1	.	gene	3011436	3027130	0.16	+	.	gene_id "KWMTBOMO00100"; ID "KWMTBOMO00100; Name "KWMTBOMO00100";
Bomo_Chr1	.	mRNA	3011436	3027130	0.16	+	.	gene_id "KWMTBOMO00100"; ID "KWMTBOMO00100.mrna1; Name "KWMTBOMO00100"; Parent "KWMTBOMO00100";
Bomo_Chr1	.	exon	3011436	3011547	.	+	.	gene_id "KWMTBOMO00100"; ID "KWMTBOMO00100.mrna1.exon1"; Parent "KWMTBOMO00100.mrna1";
Bomo_Chr1	.	exon	3014027	3014095	.	+	.	gene_id "KWMTBOMO00100"; ID "KWMTBOMO00100.mrna1.exon2"; Parent "KWMTBOMO00100.mrna1";
Bomo_Chr1	.	exon	3015731	3015884	.	+	.	gene_id "KWMTBOMO00100"; ID "KWMTBOMO00100.mrna1.exon3"; Parent "KWMTBOMO00100.mrna1";
Bomo_Chr1	.	exon	3017179	3017351	.	+	.	gene_id "KWMTBOMO00100"; ID "KWMTBOMO00100.mrna1.exon4"; Parent "KWMTBOMO00100.mrna1";
Bomo_Chr1	.	exon	3018465	3018578	.	+	.	gene_id "KWMTBOMO00100"; ID "KWMTBOMO00100.mrna1.exon5"; Parent "KWMTBOMO00100.mrna1";
Bomo_Chr1	.	exon	3018717	3018917	.	+	.	gene_id "KWMTBOMO00100"; ID "KWMTBOMO00100.mrna1.exon6"; Parent "KWMTBOMO00100.mrna1";
Bomo_Chr1	.	exon	3020081	3020235	.	+	.	gene_id "KWMTBOMO00100"; ID "KWMTBOMO00100.mrna1.exon7"; Parent "KWMTBOMO00100.mrna1";
Bomo_Chr1	.	exon	3020488	3020632	.	+	.	gene_id "KWMTBOMO00100"; ID "KWMTBOMO00100.mrna1.exon8"; Parent "KWMTBOMO00100.mrna1";
Bomo_Chr1	.	exon	3021246	3021397	.	+	.	gene_id "KWMTBOMO00100"; ID "KWMTBOMO00100.mrna1.exon9"; Parent "KWMTBOMO00100.mrna1";
Bomo_Chr1	.	exon	3022005	3022218	.	+	.	gene_id "KWMTBOMO00100"; ID "KWMTBOMO00100.mrna1.exon10"; Parent "KWMTBOMO00100.mrna1";
Bomo_Chr1	.	exon	3022805	3023020	.	+	.	gene_id "KWMTBOMO00100"; ID "KWMTBOMO00100.mrna1.exon11"; Parent "KWMTBOMO00100.mrna1";
Bomo_Chr1	.	exon	3024439	3024603	.	+	.	gene_id "KWMTBOMO00100"; ID "KWMTBOMO00100.mrna1.exon12"; Parent "KWMTBOMO00100.mrna1";
Bomo_Chr1	.	exon	3025428	3025519	.	+	.	gene_id "KWMTBOMO00100"; ID "KWMTBOMO00100.mrna1.exon13"; Parent "KWMTBOMO00100.mrna1";
Bomo_Chr1	.	exon	3026977	3027130	.	+	.	gene_id "KWMTBOMO00100"; ID "KWMTBOMO00100.mrna1.exon14"; Parent "KWMTBOMO00100.mrna1";
Bomo_Chr1	.	gene	3037681	3041705	0.25	-	.	gene_id "KWMTBOMO00101"; ID "KWMTBOMO00101; Name "KWMTBOMO00101";
Bomo_Chr1	.	mRNA	3037681	3041705	0.25	-	.	gene_id "KWMTBOMO00101"; ID "KWMTBOMO00101.mrna1; Name "KWMTBOMO00101"; Parent "KWMTBOMO00101";
Bomo_Chr1	.	exon	3037681	3041705	.	-	.	gene_id "KWMTBOMO00101"; ID "KWMTBOMO00101.mrna1.exon1"; Parent "KWMTBOMO00101.mrna1";
Bomo_Chr1	.	gene	3045816	3107821	0.22	+	.	gene_id "KWMTBOMO00102"; ID "KWMTBOMO00102; Name "KWMTBOMO00102";
Bomo_Chr1	.	mRNA	3045816	3107821	0.22	+	.	gene_id "KWMTBOMO00102"; ID "KWMTBOMO00102.mrna1; Name "KWMTBOMO00102"; Parent "KWMTBOMO00102";
Bomo_Chr1	.	exon	3045816	3045859	.	+	.	gene_id "KWMTBOMO00102"; ID "KWMTBOMO00102.mrna1.exon1"; Parent "KWMTBOMO00102.mrna1";
Bomo_Chr1	.	exon	3056971	3057040	.	+	.	gene_id "KWMTBOMO00102"; ID "KWMTBOMO00102.mrna1.exon2"; Parent "KWMTBOMO00102.mrna1";
Bomo_Chr1	.	exon	3095888	3095999	.	+	.	gene_id "KWMTBOMO00102"; ID "KWMTBOMO00102.mrna1.exon3"; Parent "KWMTBOMO00102.mrna1";
Bomo_Chr1	.	exon	3097208	3097348	.	+	.	gene_id "KWMTBOMO00102"; ID "KWMTBOMO00102.mrna1.exon4"; Parent "KWMTBOMO00102.mrna1";
Bomo_Chr1	.	exon	3098654	3098822	.	+	.	gene_id "KWMTBOMO00102"; ID "KWMTBOMO00102.mrna1.exon5"; Parent "KWMTBOMO00102.mrna1";
Bomo_Chr1	.	exon	3100130	3100198	.	+	.	gene_id "KWMTBOMO00102"; ID "KWMTBOMO00102.mrna1.exon6"; Parent "KWMTBOMO00102.mrna1";
Bomo_Chr1	.	exon	3101025	3101122	.	+	.	gene_id "KWMTBOMO00102"; ID "KWMTBOMO00102.mrna1.exon7"; Parent "KWMTBOMO00102.mrna1";
Bomo_Chr1	.	exon	3103174	3103406	.	+	.	gene_id "KWMTBOMO00102"; ID "KWMTBOMO00102.mrna1.exon8"; Parent "KWMTBOMO00102.mrna1";
Bomo_Chr1	.	exon	3104197	3104416	.	+	.	gene_id "KWMTBOMO00102"; ID "KWMTBOMO00102.mrna1.exon9"; Parent "KWMTBOMO00102.mrna1";
Bomo_Chr1	.	exon	3105543	3105882	.	+	.	gene_id "KWMTBOMO00102"; ID "KWMTBOMO00102.mrna1.exon10"; Parent "KWMTBOMO00102.mrna1";
Bomo_Chr1	.	exon	3106616	3106880	.	+	.	gene_id "KWMTBOMO00102"; ID "KWMTBOMO00102.mrna1.exon11"; Parent "KWMTBOMO00102.mrna1";
Bomo_Chr1	.	exon	3107447	3107511	.	+	.	gene_id "KWMTBOMO00102"; ID "KWMTBOMO00102.mrna1.exon12"; Parent "KWMTBOMO00102.mrna1";
Bomo_Chr1	.	exon	3107755	3107821	.	+	.	gene_id "KWMTBOMO00102"; ID "KWMTBOMO00102.mrna1.exon13"; Parent "KWMTBOMO00102.mrna1";
Bomo_Chr1	.	gene	3128547	3163905	0.42	-	.	gene_id "KWMTBOMO00103"; ID "KWMTBOMO00103; Name "KWMTBOMO00103";
Bomo_Chr1	.	mRNA	3128547	3163905	0.42	-	.	gene_id "KWMTBOMO00103"; ID "KWMTBOMO00103.mrna1; Name "KWMTBOMO00103"; Parent "KWMTBOMO00103";
Bomo_Chr1	.	exon	3128547	3128775	.	-	.	gene_id "KWMTBOMO00103"; ID "KWMTBOMO00103.mrna1.exon1"; Parent "KWMTBOMO00103.mrna1";
Bomo_Chr1	.	exon	3128850	3128913	.	-	.	gene_id "KWMTBOMO00103"; ID "KWMTBOMO00103.mrna1.exon2"; Parent "KWMTBOMO00103.mrna1";
Bomo_Chr1	.	exon	3132724	3132901	.	-	.	gene_id "KWMTBOMO00103"; ID "KWMTBOMO00103.mrna1.exon3"; Parent "KWMTBOMO00103.mrna1";
Bomo_Chr1	.	exon	3145566	3145655	.	-	.	gene_id "KWMTBOMO00103"; ID "KWMTBOMO00103.mrna1.exon4"; Parent "KWMTBOMO00103.mrna1";
Bomo_Chr1	.	exon	3163480	3163570	.	-	.	gene_id "KWMTBOMO00103"; ID "KWMTBOMO00103.mrna1.exon5"; Parent "KWMTBOMO00103.mrna1";
Bomo_Chr1	.	exon	3163813	3163905	.	-	.	gene_id "KWMTBOMO00103"; ID "KWMTBOMO00103.mrna1.exon6"; Parent "KWMTBOMO00103.mrna1";
Bomo_Chr1	.	gene	3171471	3189785	0.16	-	.	gene_id "KWMTBOMO00104"; ID "KWMTBOMO00104; Name "KWMTBOMO00104";
Bomo_Chr1	.	mRNA	3171471	3189785	0.16	-	.	gene_id "KWMTBOMO00104"; ID "KWMTBOMO00104.mrna1; Name "KWMTBOMO00104"; Parent "KWMTBOMO00104";
Bomo_Chr1	.	exon	3171471	3171772	.	-	.	gene_id "KWMTBOMO00104"; ID "KWMTBOMO00104.mrna1.exon1"; Parent "KWMTBOMO00104.mrna1";
Bomo_Chr1	.	exon	3172577	3172953	.	-	.	gene_id "KWMTBOMO00104"; ID "KWMTBOMO00104.mrna1.exon2"; Parent "KWMTBOMO00104.mrna1";
Bomo_Chr1	.	exon	3175247	3175515	.	-	.	gene_id "KWMTBOMO00104"; ID "KWMTBOMO00104.mrna1.exon3"; Parent "KWMTBOMO00104.mrna1";
Bomo_Chr1	.	exon	3176589	3176735	.	-	.	gene_id "KWMTBOMO00104"; ID "KWMTBOMO00104.mrna1.exon4"; Parent "KWMTBOMO00104.mrna1";
Bomo_Chr1	.	exon	3178455	3178543	.	-	.	gene_id "KWMTBOMO00104"; ID "KWMTBOMO00104.mrna1.exon5"; Parent "KWMTBOMO00104.mrna1";
Bomo_Chr1	.	exon	3181540	3181845	.	-	.	gene_id "KWMTBOMO00104"; ID "KWMTBOMO00104.mrna1.exon6"; Parent "KWMTBOMO00104.mrna1";
Bomo_Chr1	.	exon	3182705	3182845	.	-	.	gene_id "KWMTBOMO00104"; ID "KWMTBOMO00104.mrna1.exon7"; Parent "KWMTBOMO00104.mrna1";
Bomo_Chr1	.	exon	3183088	3184402	.	-	.	gene_id "KWMTBOMO00104"; ID "KWMTBOMO00104.mrna1.exon8"; Parent "KWMTBOMO00104.mrna1";
Bomo_Chr1	.	exon	3185512	3185561	.	-	.	gene_id "KWMTBOMO00104"; ID "KWMTBOMO00104.mrna1.exon9"; Parent "KWMTBOMO00104.mrna1";
Bomo_Chr1	.	exon	3189750	3189785	.	-	.	gene_id "KWMTBOMO00104"; ID "KWMTBOMO00104.mrna1.exon10"; Parent "KWMTBOMO00104.mrna1";
Bomo_Chr1	.	gene	3191446	3192665	0.15	+	.	gene_id "KWMTBOMO00105"; ID "KWMTBOMO00105; Name "KWMTBOMO00105";
Bomo_Chr1	.	mRNA	3191446	3192665	0.15	+	.	gene_id "KWMTBOMO00105"; ID "KWMTBOMO00105.mrna1; Name "KWMTBOMO00105"; Parent "KWMTBOMO00105";
Bomo_Chr1	.	exon	3191446	3191547	.	+	.	gene_id "KWMTBOMO00105"; ID "KWMTBOMO00105.mrna1.exon1"; Parent "KWMTBOMO00105.mrna1";
Bomo_Chr1	.	exon	3191964	3192039	.	+	.	gene_id "KWMTBOMO00105"; ID "KWMTBOMO00105.mrna1.exon2"; Parent "KWMTBOMO00105.mrna1";
Bomo_Chr1	.	exon	3192122	3192665	.	+	.	gene_id "KWMTBOMO00105"; ID "KWMTBOMO00105.mrna1.exon3"; Parent "KWMTBOMO00105.mrna1";
Bomo_Chr1	.	gene	3201973	3219545	0.13	-	.	gene_id "KWMTBOMO00106"; ID "KWMTBOMO00106; Name "KWMTBOMO00106";
Bomo_Chr1	.	mRNA	3201973	3219545	0.13	-	.	gene_id "KWMTBOMO00106"; ID "KWMTBOMO00106.mrna1; Name "KWMTBOMO00106"; Parent "KWMTBOMO00106";
Bomo_Chr1	.	exon	3201973	3202116	.	-	.	gene_id "KWMTBOMO00106"; ID "KWMTBOMO00106.mrna1.exon1"; Parent "KWMTBOMO00106.mrna1";
Bomo_Chr1	.	exon	3203709	3203960	.	-	.	gene_id "KWMTBOMO00106"; ID "KWMTBOMO00106.mrna1.exon2"; Parent "KWMTBOMO00106.mrna1";
Bomo_Chr1	.	exon	3204599	3204742	.	-	.	gene_id "KWMTBOMO00106"; ID "KWMTBOMO00106.mrna1.exon3"; Parent "KWMTBOMO00106.mrna1";
Bomo_Chr1	.	exon	3205245	3205356	.	-	.	gene_id "KWMTBOMO00106"; ID "KWMTBOMO00106.mrna1.exon4"; Parent "KWMTBOMO00106.mrna1";
Bomo_Chr1	.	exon	3206967	3207109	.	-	.	gene_id "KWMTBOMO00106"; ID "KWMTBOMO00106.mrna1.exon5"; Parent "KWMTBOMO00106.mrna1";
Bomo_Chr1	.	exon	3207807	3208009	.	-	.	gene_id "KWMTBOMO00106"; ID "KWMTBOMO00106.mrna1.exon6"; Parent "KWMTBOMO00106.mrna1";
Bomo_Chr1	.	exon	3211969	3212105	.	-	.	gene_id "KWMTBOMO00106"; ID "KWMTBOMO00106.mrna1.exon7"; Parent "KWMTBOMO00106.mrna1";
Bomo_Chr1	.	exon	3212364	3212540	.	-	.	gene_id "KWMTBOMO00106"; ID "KWMTBOMO00106.mrna1.exon8"; Parent "KWMTBOMO00106.mrna1";
Bomo_Chr1	.	exon	3213563	3213786	.	-	.	gene_id "KWMTBOMO00106"; ID "KWMTBOMO00106.mrna1.exon9"; Parent "KWMTBOMO00106.mrna1";
Bomo_Chr1	.	exon	3213871	3214674	.	-	.	gene_id "KWMTBOMO00106"; ID "KWMTBOMO00106.mrna1.exon10"; Parent "KWMTBOMO00106.mrna1";
Bomo_Chr1	.	exon	3214760	3214905	.	-	.	gene_id "KWMTBOMO00106"; ID "KWMTBOMO00106.mrna1.exon11"; Parent "KWMTBOMO00106.mrna1";
Bomo_Chr1	.	exon	3217447	3217620	.	-	.	gene_id "KWMTBOMO00106"; ID "KWMTBOMO00106.mrna1.exon12"; Parent "KWMTBOMO00106.mrna1";
Bomo_Chr1	.	exon	3219420	3219545	.	-	.	gene_id "KWMTBOMO00106"; ID "KWMTBOMO00106.mrna1.exon13"; Parent "KWMTBOMO00106.mrna1";
Bomo_Chr1	.	gene	3221896	3227270	0.78	+	.	gene_id "KWMTBOMO00107"; ID "KWMTBOMO00107; Name "KWMTBOMO00107";
Bomo_Chr1	.	mRNA	3221896	3227270	0.78	+	.	gene_id "KWMTBOMO00107"; ID "KWMTBOMO00107.mrna1; Name "KWMTBOMO00107"; Parent "KWMTBOMO00107";
Bomo_Chr1	.	exon	3221896	3227270	.	+	.	gene_id "KWMTBOMO00107"; ID "KWMTBOMO00107.mrna1.exon1"; Parent "KWMTBOMO00107.mrna1";
Bomo_Chr1	.	gene	3228498	3232575	0.2	-	.	gene_id "KWMTBOMO00108"; ID "KWMTBOMO00108; Name "KWMTBOMO00108";
Bomo_Chr1	.	mRNA	3228498	3232575	0.2	-	.	gene_id "KWMTBOMO00108"; ID "KWMTBOMO00108.mrna1; Name "KWMTBOMO00108"; Parent "KWMTBOMO00108";
Bomo_Chr1	.	exon	3228498	3228753	.	-	.	gene_id "KWMTBOMO00108"; ID "KWMTBOMO00108.mrna1.exon1"; Parent "KWMTBOMO00108.mrna1";
Bomo_Chr1	.	exon	3228855	3229406	.	-	.	gene_id "KWMTBOMO00108"; ID "KWMTBOMO00108.mrna1.exon2"; Parent "KWMTBOMO00108.mrna1";
Bomo_Chr1	.	exon	3232346	3232575	.	-	.	gene_id "KWMTBOMO00108"; ID "KWMTBOMO00108.mrna1.exon3"; Parent "KWMTBOMO00108.mrna1";
Bomo_Chr1	.	gene	3235536	3276378	0.07	+	.	gene_id "KWMTBOMO00109"; ID "KWMTBOMO00109; Name "KWMTBOMO00109";
Bomo_Chr1	.	mRNA	3235536	3276378	0.07	+	.	gene_id "KWMTBOMO00109"; ID "KWMTBOMO00109.mrna1; Name "KWMTBOMO00109"; Parent "KWMTBOMO00109";
Bomo_Chr1	.	exon	3235536	3235676	.	+	.	gene_id "KWMTBOMO00109"; ID "KWMTBOMO00109.mrna1.exon1"; Parent "KWMTBOMO00109.mrna1";
Bomo_Chr1	.	exon	3240735	3240890	.	+	.	gene_id "KWMTBOMO00109"; ID "KWMTBOMO00109.mrna1.exon2"; Parent "KWMTBOMO00109.mrna1";
Bomo_Chr1	.	exon	3253842	3254033	.	+	.	gene_id "KWMTBOMO00109"; ID "KWMTBOMO00109.mrna1.exon3"; Parent "KWMTBOMO00109.mrna1";
Bomo_Chr1	.	exon	3255702	3255853	.	+	.	gene_id "KWMTBOMO00109"; ID "KWMTBOMO00109.mrna1.exon4"; Parent "KWMTBOMO00109.mrna1";
Bomo_Chr1	.	exon	3256440	3256601	.	+	.	gene_id "KWMTBOMO00109"; ID "KWMTBOMO00109.mrna1.exon5"; Parent "KWMTBOMO00109.mrna1";
Bomo_Chr1	.	exon	3257188	3257540	.	+	.	gene_id "KWMTBOMO00109"; ID "KWMTBOMO00109.mrna1.exon6"; Parent "KWMTBOMO00109.mrna1";
Bomo_Chr1	.	exon	3257869	3258059	.	+	.	gene_id "KWMTBOMO00109"; ID "KWMTBOMO00109.mrna1.exon7"; Parent "KWMTBOMO00109.mrna1";
Bomo_Chr1	.	exon	3259244	3259400	.	+	.	gene_id "KWMTBOMO00109"; ID "KWMTBOMO00109.mrna1.exon8"; Parent "KWMTBOMO00109.mrna1";
Bomo_Chr1	.	exon	3259589	3259779	.	+	.	gene_id "KWMTBOMO00109"; ID "KWMTBOMO00109.mrna1.exon9"; Parent "KWMTBOMO00109.mrna1";
Bomo_Chr1	.	exon	3260904	3261019	.	+	.	gene_id "KWMTBOMO00109"; ID "KWMTBOMO00109.mrna1.exon10"; Parent "KWMTBOMO00109.mrna1";
Bomo_Chr1	.	exon	3261284	3261709	.	+	.	gene_id "KWMTBOMO00109"; ID "KWMTBOMO00109.mrna1.exon11"; Parent "KWMTBOMO00109.mrna1";
Bomo_Chr1	.	exon	3262522	3262681	.	+	.	gene_id "KWMTBOMO00109"; ID "KWMTBOMO00109.mrna1.exon12"; Parent "KWMTBOMO00109.mrna1";
Bomo_Chr1	.	exon	3263316	3263503	.	+	.	gene_id "KWMTBOMO00109"; ID "KWMTBOMO00109.mrna1.exon13"; Parent "KWMTBOMO00109.mrna1";
Bomo_Chr1	.	exon	3266557	3266768	.	+	.	gene_id "KWMTBOMO00109"; ID "KWMTBOMO00109.mrna1.exon14"; Parent "KWMTBOMO00109.mrna1";
Bomo_Chr1	.	exon	3267772	3267868	.	+	.	gene_id "KWMTBOMO00109"; ID "KWMTBOMO00109.mrna1.exon15"; Parent "KWMTBOMO00109.mrna1";
Bomo_Chr1	.	exon	3269701	3269908	.	+	.	gene_id "KWMTBOMO00109"; ID "KWMTBOMO00109.mrna1.exon16"; Parent "KWMTBOMO00109.mrna1";
Bomo_Chr1	.	exon	3270861	3270983	.	+	.	gene_id "KWMTBOMO00109"; ID "KWMTBOMO00109.mrna1.exon17"; Parent "KWMTBOMO00109.mrna1";
Bomo_Chr1	.	exon	3274006	3274141	.	+	.	gene_id "KWMTBOMO00109"; ID "KWMTBOMO00109.mrna1.exon18"; Parent "KWMTBOMO00109.mrna1";
Bomo_Chr1	.	exon	3276216	3276378	.	+	.	gene_id "KWMTBOMO00109"; ID "KWMTBOMO00109.mrna1.exon19"; Parent "KWMTBOMO00109.mrna1";
Bomo_Chr1	.	gene	3286556	3296451	0.54	+	.	gene_id "KWMTBOMO00110"; ID "KWMTBOMO00110; Name "KWMTBOMO00110";
Bomo_Chr1	.	mRNA	3286556	3296451	0.26	+	.	gene_id "KWMTBOMO00110"; ID "KWMTBOMO00110.mrna1; Name "KWMTBOMO00110"; Parent "KWMTBOMO00110";
Bomo_Chr1	.	exon	3286556	3286761	.	+	.	gene_id "KWMTBOMO00110"; ID "KWMTBOMO00110.mrna1.exon1"; Parent "KWMTBOMO00110.mrna1";
Bomo_Chr1	.	exon	3288394	3288519	.	+	.	gene_id "KWMTBOMO00110"; ID "KWMTBOMO00110.mrna1.exon2"; Parent "KWMTBOMO00110.mrna1";
Bomo_Chr1	.	exon	3289802	3289994	.	+	.	gene_id "KWMTBOMO00110"; ID "KWMTBOMO00110.mrna1.exon3"; Parent "KWMTBOMO00110.mrna1";
Bomo_Chr1	.	exon	3296330	3296451	.	+	.	gene_id "KWMTBOMO00110"; ID "KWMTBOMO00110.mrna1.exon4"; Parent "KWMTBOMO00110.mrna1";
Bomo_Chr1	.	gene	3376111	3429803	0.07	+	.	gene_id "KWMTBOMO00111"; ID "KWMTBOMO00111; Name "KWMTBOMO00111";
Bomo_Chr1	.	mRNA	3376111	3429803	0.07	+	.	gene_id "KWMTBOMO00111"; ID "KWMTBOMO00111.mrna1; Name "KWMTBOMO00111"; Parent "KWMTBOMO00111";
Bomo_Chr1	.	exon	3376111	3376181	.	+	.	gene_id "KWMTBOMO00111"; ID "KWMTBOMO00111.mrna1.exon1"; Parent "KWMTBOMO00111.mrna1";
Bomo_Chr1	.	exon	3378404	3378577	.	+	.	gene_id "KWMTBOMO00111"; ID "KWMTBOMO00111.mrna1.exon2"; Parent "KWMTBOMO00111.mrna1";
Bomo_Chr1	.	exon	3379007	3379263	.	+	.	gene_id "KWMTBOMO00111"; ID "KWMTBOMO00111.mrna1.exon3"; Parent "KWMTBOMO00111.mrna1";
Bomo_Chr1	.	exon	3412687	3412889	.	+	.	gene_id "KWMTBOMO00111"; ID "KWMTBOMO00111.mrna1.exon4"; Parent "KWMTBOMO00111.mrna1";
Bomo_Chr1	.	exon	3429462	3429803	.	+	.	gene_id "KWMTBOMO00111"; ID "KWMTBOMO00111.mrna1.exon5"; Parent "KWMTBOMO00111.mrna1";
Bomo_Chr1	.	gene	3557391	3583260	0.09	+	.	gene_id "KWMTBOMO00112"; ID "KWMTBOMO00112; Name "KWMTBOMO00112";
Bomo_Chr1	.	mRNA	3557391	3583260	0.09	+	.	gene_id "KWMTBOMO00112"; ID "KWMTBOMO00112.mrna1; Name "KWMTBOMO00112"; Parent "KWMTBOMO00112";
Bomo_Chr1	.	exon	3557391	3557551	.	+	.	gene_id "KWMTBOMO00112"; ID "KWMTBOMO00112.mrna1.exon1"; Parent "KWMTBOMO00112.mrna1";
Bomo_Chr1	.	exon	3561843	3561977	.	+	.	gene_id "KWMTBOMO00112"; ID "KWMTBOMO00112.mrna1.exon2"; Parent "KWMTBOMO00112.mrna1";
Bomo_Chr1	.	exon	3563661	3563897	.	+	.	gene_id "KWMTBOMO00112"; ID "KWMTBOMO00112.mrna1.exon3"; Parent "KWMTBOMO00112.mrna1";
Bomo_Chr1	.	exon	3568891	3569039	.	+	.	gene_id "KWMTBOMO00112"; ID "KWMTBOMO00112.mrna1.exon4"; Parent "KWMTBOMO00112.mrna1";
Bomo_Chr1	.	exon	3580553	3580788	.	+	.	gene_id "KWMTBOMO00112"; ID "KWMTBOMO00112.mrna1.exon5"; Parent "KWMTBOMO00112.mrna1";
Bomo_Chr1	.	exon	3582816	3583260	.	+	.	gene_id "KWMTBOMO00112"; ID "KWMTBOMO00112.mrna1.exon6"; Parent "KWMTBOMO00112.mrna1";
Bomo_Chr1	.	gene	3619011	3620879	0.36	+	.	gene_id "KWMTBOMO00113"; ID "KWMTBOMO00113; Name "KWMTBOMO00113";
Bomo_Chr1	.	mRNA	3619011	3620879	0.36	+	.	gene_id "KWMTBOMO00113"; ID "KWMTBOMO00113.mrna1; Name "KWMTBOMO00113"; Parent "KWMTBOMO00113";
Bomo_Chr1	.	exon	3619011	3620879	.	+	.	gene_id "KWMTBOMO00113"; ID "KWMTBOMO00113.mrna1.exon1"; Parent "KWMTBOMO00113.mrna1";
Bomo_Chr1	.	gene	3654982	3656865	0.13	-	.	gene_id "KWMTBOMO00114"; ID "KWMTBOMO00114; Name "KWMTBOMO00114";
Bomo_Chr1	.	mRNA	3654982	3656865	0.13	-	.	gene_id "KWMTBOMO00114"; ID "KWMTBOMO00114.mrna1; Name "KWMTBOMO00114"; Parent "KWMTBOMO00114";
Bomo_Chr1	.	exon	3654982	3655622	.	-	.	gene_id "KWMTBOMO00114"; ID "KWMTBOMO00114.mrna1.exon1"; Parent "KWMTBOMO00114.mrna1";
Bomo_Chr1	.	exon	3655856	3656470	.	-	.	gene_id "KWMTBOMO00114"; ID "KWMTBOMO00114.mrna1.exon2"; Parent "KWMTBOMO00114.mrna1";
Bomo_Chr1	.	exon	3656630	3656865	.	-	.	gene_id "KWMTBOMO00114"; ID "KWMTBOMO00114.mrna1.exon3"; Parent "KWMTBOMO00114.mrna1";
Bomo_Chr1	.	gene	3668156	3674008	0.03	+	.	gene_id "KWMTBOMO00115"; ID "KWMTBOMO00115; Name "KWMTBOMO00115";
Bomo_Chr1	.	mRNA	3668156	3674008	0.03	+	.	gene_id "KWMTBOMO00115"; ID "KWMTBOMO00115.mrna1; Name "KWMTBOMO00115"; Parent "KWMTBOMO00115";
Bomo_Chr1	.	exon	3668156	3668213	.	+	.	gene_id "KWMTBOMO00115"; ID "KWMTBOMO00115.mrna1.exon1"; Parent "KWMTBOMO00115.mrna1";
Bomo_Chr1	.	exon	3669240	3669396	.	+	.	gene_id "KWMTBOMO00115"; ID "KWMTBOMO00115.mrna1.exon2"; Parent "KWMTBOMO00115.mrna1";
Bomo_Chr1	.	exon	3672190	3672280	.	+	.	gene_id "KWMTBOMO00115"; ID "KWMTBOMO00115.mrna1.exon3"; Parent "KWMTBOMO00115.mrna1";
Bomo_Chr1	.	exon	3673496	3673565	.	+	.	gene_id "KWMTBOMO00115"; ID "KWMTBOMO00115.mrna1.exon4"; Parent "KWMTBOMO00115.mrna1";
Bomo_Chr1	.	exon	3673944	3674008	.	+	.	gene_id "KWMTBOMO00115"; ID "KWMTBOMO00115.mrna1.exon5"; Parent "KWMTBOMO00115.mrna1";
Bomo_Chr1	.	gene	3674937	3677795	0.12	-	.	gene_id "KWMTBOMO00116"; ID "KWMTBOMO00116; Name "KWMTBOMO00116";
Bomo_Chr1	.	mRNA	3674937	3677795	0.12	-	.	gene_id "KWMTBOMO00116"; ID "KWMTBOMO00116.mrna1; Name "KWMTBOMO00116"; Parent "KWMTBOMO00116";
Bomo_Chr1	.	exon	3674937	3677795	.	-	.	gene_id "KWMTBOMO00116"; ID "KWMTBOMO00116.mrna1.exon1"; Parent "KWMTBOMO00116.mrna1";
Bomo_Chr1	.	gene	3677889	3679665	0.25	-	.	gene_id "KWMTBOMO00117"; ID "KWMTBOMO00117; Name "KWMTBOMO00117";
Bomo_Chr1	.	mRNA	3677889	3679665	0.25	-	.	gene_id "KWMTBOMO00117"; ID "KWMTBOMO00117.mrna1; Name "KWMTBOMO00117"; Parent "KWMTBOMO00117";
Bomo_Chr1	.	exon	3677889	3679665	.	-	.	gene_id "KWMTBOMO00117"; ID "KWMTBOMO00117.mrna1.exon1"; Parent "KWMTBOMO00117.mrna1";
Bomo_Chr1	.	gene	3680286	3693994	0.42	+	.	gene_id "KWMTBOMO00118"; ID "KWMTBOMO00118; Name "KWMTBOMO00118";
Bomo_Chr1	.	mRNA	3680286	3693994	0.2	+	.	gene_id "KWMTBOMO00118"; ID "KWMTBOMO00118.mrna1; Name "KWMTBOMO00118"; Parent "KWMTBOMO00118";
Bomo_Chr1	.	exon	3680286	3680334	.	+	.	gene_id "KWMTBOMO00118"; ID "KWMTBOMO00118.mrna1.exon1"; Parent "KWMTBOMO00118.mrna1";
Bomo_Chr1	.	exon	3680397	3680522	.	+	.	gene_id "KWMTBOMO00118"; ID "KWMTBOMO00118.mrna1.exon2"; Parent "KWMTBOMO00118.mrna1";
Bomo_Chr1	.	exon	3680958	3681254	.	+	.	gene_id "KWMTBOMO00118"; ID "KWMTBOMO00118.mrna1.exon3"; Parent "KWMTBOMO00118.mrna1";
Bomo_Chr1	.	exon	3681994	3682233	.	+	.	gene_id "KWMTBOMO00118"; ID "KWMTBOMO00118.mrna1.exon4"; Parent "KWMTBOMO00118.mrna1";
Bomo_Chr1	.	exon	3683303	3683410	.	+	.	gene_id "KWMTBOMO00118"; ID "KWMTBOMO00118.mrna1.exon5"; Parent "KWMTBOMO00118.mrna1";
Bomo_Chr1	.	exon	3684348	3684526	.	+	.	gene_id "KWMTBOMO00118"; ID "KWMTBOMO00118.mrna1.exon6"; Parent "KWMTBOMO00118.mrna1";
Bomo_Chr1	.	exon	3685091	3685370	.	+	.	gene_id "KWMTBOMO00118"; ID "KWMTBOMO00118.mrna1.exon7"; Parent "KWMTBOMO00118.mrna1";
Bomo_Chr1	.	exon	3686279	3686448	.	+	.	gene_id "KWMTBOMO00118"; ID "KWMTBOMO00118.mrna1.exon8"; Parent "KWMTBOMO00118.mrna1";
Bomo_Chr1	.	exon	3688647	3688791	.	+	.	gene_id "KWMTBOMO00118"; ID "KWMTBOMO00118.mrna1.exon9"; Parent "KWMTBOMO00118.mrna1";
Bomo_Chr1	.	exon	3689502	3689600	.	+	.	gene_id "KWMTBOMO00118"; ID "KWMTBOMO00118.mrna1.exon10"; Parent "KWMTBOMO00118.mrna1";
Bomo_Chr1	.	exon	3690244	3690511	.	+	.	gene_id "KWMTBOMO00118"; ID "KWMTBOMO00118.mrna1.exon11"; Parent "KWMTBOMO00118.mrna1";
Bomo_Chr1	.	exon	3690832	3691037	.	+	.	gene_id "KWMTBOMO00118"; ID "KWMTBOMO00118.mrna1.exon12"; Parent "KWMTBOMO00118.mrna1";
Bomo_Chr1	.	exon	3691549	3691737	.	+	.	gene_id "KWMTBOMO00118"; ID "KWMTBOMO00118.mrna1.exon13"; Parent "KWMTBOMO00118.mrna1";
Bomo_Chr1	.	exon	3692335	3692607	.	+	.	gene_id "KWMTBOMO00118"; ID "KWMTBOMO00118.mrna1.exon14"; Parent "KWMTBOMO00118.mrna1";
Bomo_Chr1	.	exon	3692711	3692870	.	+	.	gene_id "KWMTBOMO00118"; ID "KWMTBOMO00118.mrna1.exon15"; Parent "KWMTBOMO00118.mrna1";
Bomo_Chr1	.	exon	3693056	3693186	.	+	.	gene_id "KWMTBOMO00118"; ID "KWMTBOMO00118.mrna1.exon16"; Parent "KWMTBOMO00118.mrna1";
Bomo_Chr1	.	exon	3693588	3693994	.	+	.	gene_id "KWMTBOMO00118"; ID "KWMTBOMO00118.mrna1.exon17"; Parent "KWMTBOMO00118.mrna1";
Bomo_Chr1	.	gene	3714246	3714582	0.48	+	.	gene_id "KWMTBOMO00119"; ID "KWMTBOMO00119; Name "KWMTBOMO00119";
Bomo_Chr1	.	mRNA	3714246	3714582	0.48	+	.	gene_id "KWMTBOMO00119"; ID "KWMTBOMO00119.mrna1; Name "KWMTBOMO00119"; Parent "KWMTBOMO00119";
Bomo_Chr1	.	exon	3714246	3714582	.	+	.	gene_id "KWMTBOMO00119"; ID "KWMTBOMO00119.mrna1.exon1"; Parent "KWMTBOMO00119.mrna1";
Bomo_Chr1	.	gene	3728026	3770254	0.85	+	.	gene_id "KWMTBOMO00120"; ID "KWMTBOMO00120; Name "KWMTBOMO00120";
Bomo_Chr1	.	mRNA	3728026	3770254	0.85	+	.	gene_id "KWMTBOMO00120"; ID "KWMTBOMO00120.mrna1; Name "KWMTBOMO00120"; Parent "KWMTBOMO00120";
Bomo_Chr1	.	exon	3728026	3728171	.	+	.	gene_id "KWMTBOMO00120"; ID "KWMTBOMO00120.mrna1.exon1"; Parent "KWMTBOMO00120.mrna1";
Bomo_Chr1	.	exon	3728443	3728552	.	+	.	gene_id "KWMTBOMO00120"; ID "KWMTBOMO00120.mrna1.exon2"; Parent "KWMTBOMO00120.mrna1";
Bomo_Chr1	.	exon	3742133	3742205	.	+	.	gene_id "KWMTBOMO00120"; ID "KWMTBOMO00120.mrna1.exon3"; Parent "KWMTBOMO00120.mrna1";
Bomo_Chr1	.	exon	3743624	3743706	.	+	.	gene_id "KWMTBOMO00120"; ID "KWMTBOMO00120.mrna1.exon4"; Parent "KWMTBOMO00120.mrna1";
Bomo_Chr1	.	exon	3745259	3745518	.	+	.	gene_id "KWMTBOMO00120"; ID "KWMTBOMO00120.mrna1.exon5"; Parent "KWMTBOMO00120.mrna1";
Bomo_Chr1	.	exon	3765461	3765641	.	+	.	gene_id "KWMTBOMO00120"; ID "KWMTBOMO00120.mrna1.exon6"; Parent "KWMTBOMO00120.mrna1";
Bomo_Chr1	.	exon	3769999	3770254	.	+	.	gene_id "KWMTBOMO00120"; ID "KWMTBOMO00120.mrna1.exon7"; Parent "KWMTBOMO00120.mrna1";
Bomo_Chr1	.	gene	3774891	3781335	0.28	-	.	gene_id "KWMTBOMO00121"; ID "KWMTBOMO00121; Name "KWMTBOMO00121";
Bomo_Chr1	.	mRNA	3774891	3781335	0.28	-	.	gene_id "KWMTBOMO00121"; ID "KWMTBOMO00121.mrna1; Name "KWMTBOMO00121"; Parent "KWMTBOMO00121";
Bomo_Chr1	.	exon	3774891	3775590	.	-	.	gene_id "KWMTBOMO00121"; ID "KWMTBOMO00121.mrna1.exon1"; Parent "KWMTBOMO00121.mrna1";
Bomo_Chr1	.	exon	3776013	3776148	.	-	.	gene_id "KWMTBOMO00121"; ID "KWMTBOMO00121.mrna1.exon2"; Parent "KWMTBOMO00121.mrna1";
Bomo_Chr1	.	exon	3776778	3776955	.	-	.	gene_id "KWMTBOMO00121"; ID "KWMTBOMO00121.mrna1.exon3"; Parent "KWMTBOMO00121.mrna1";
Bomo_Chr1	.	exon	3777833	3777931	.	-	.	gene_id "KWMTBOMO00121"; ID "KWMTBOMO00121.mrna1.exon4"; Parent "KWMTBOMO00121.mrna1";
Bomo_Chr1	.	exon	3778005	3779212	.	-	.	gene_id "KWMTBOMO00121"; ID "KWMTBOMO00121.mrna1.exon5"; Parent "KWMTBOMO00121.mrna1";
Bomo_Chr1	.	exon	3779336	3779432	.	-	.	gene_id "KWMTBOMO00121"; ID "KWMTBOMO00121.mrna1.exon6"; Parent "KWMTBOMO00121.mrna1";
Bomo_Chr1	.	exon	3781099	3781210	.	-	.	gene_id "KWMTBOMO00121"; ID "KWMTBOMO00121.mrna1.exon7"; Parent "KWMTBOMO00121.mrna1";
Bomo_Chr1	.	exon	3781282	3781335	.	-	.	gene_id "KWMTBOMO00121"; ID "KWMTBOMO00121.mrna1.exon8"; Parent "KWMTBOMO00121.mrna1";
Bomo_Chr1	.	gene	3785226	3789177	0.48	+	.	gene_id "KWMTBOMO00122"; ID "KWMTBOMO00122; Name "KWMTBOMO00122";
Bomo_Chr1	.	mRNA	3785226	3789177	0.48	+	.	gene_id "KWMTBOMO00122"; ID "KWMTBOMO00122.mrna1; Name "KWMTBOMO00122"; Parent "KWMTBOMO00122";
Bomo_Chr1	.	exon	3785226	3785401	.	+	.	gene_id "KWMTBOMO00122"; ID "KWMTBOMO00122.mrna1.exon1"; Parent "KWMTBOMO00122.mrna1";
Bomo_Chr1	.	exon	3786728	3787090	.	+	.	gene_id "KWMTBOMO00122"; ID "KWMTBOMO00122.mrna1.exon2"; Parent "KWMTBOMO00122.mrna1";
Bomo_Chr1	.	exon	3788191	3788479	.	+	.	gene_id "KWMTBOMO00122"; ID "KWMTBOMO00122.mrna1.exon3"; Parent "KWMTBOMO00122.mrna1";
Bomo_Chr1	.	exon	3788820	3789177	.	+	.	gene_id "KWMTBOMO00122"; ID "KWMTBOMO00122.mrna1.exon4"; Parent "KWMTBOMO00122.mrna1";
Bomo_Chr1	.	gene	3790846	3794222	0.22	+	.	gene_id "KWMTBOMO00123"; ID "KWMTBOMO00123; Name "KWMTBOMO00123";
Bomo_Chr1	.	mRNA	3790846	3794222	0.22	+	.	gene_id "KWMTBOMO00123"; ID "KWMTBOMO00123.mrna1; Name "KWMTBOMO00123"; Parent "KWMTBOMO00123";
Bomo_Chr1	.	exon	3790846	3794222	.	+	.	gene_id "KWMTBOMO00123"; ID "KWMTBOMO00123.mrna1.exon1"; Parent "KWMTBOMO00123.mrna1";
Bomo_Chr1	.	gene	3794965	3802465	0.13	-	.	gene_id "KWMTBOMO00124"; ID "KWMTBOMO00124; Name "KWMTBOMO00124";
Bomo_Chr1	.	mRNA	3794965	3802465	0.13	-	.	gene_id "KWMTBOMO00124"; ID "KWMTBOMO00124.mrna1; Name "KWMTBOMO00124"; Parent "KWMTBOMO00124";
Bomo_Chr1	.	exon	3794965	3795232	.	-	.	gene_id "KWMTBOMO00124"; ID "KWMTBOMO00124.mrna1.exon1"; Parent "KWMTBOMO00124.mrna1";
Bomo_Chr1	.	exon	3795464	3795671	.	-	.	gene_id "KWMTBOMO00124"; ID "KWMTBOMO00124.mrna1.exon2"; Parent "KWMTBOMO00124.mrna1";
Bomo_Chr1	.	exon	3796095	3796215	.	-	.	gene_id "KWMTBOMO00124"; ID "KWMTBOMO00124.mrna1.exon3"; Parent "KWMTBOMO00124.mrna1";
Bomo_Chr1	.	exon	3799874	3800099	.	-	.	gene_id "KWMTBOMO00124"; ID "KWMTBOMO00124.mrna1.exon4"; Parent "KWMTBOMO00124.mrna1";
Bomo_Chr1	.	exon	3800504	3800666	.	-	.	gene_id "KWMTBOMO00124"; ID "KWMTBOMO00124.mrna1.exon5"; Parent "KWMTBOMO00124.mrna1";
Bomo_Chr1	.	exon	3802096	3802241	.	-	.	gene_id "KWMTBOMO00124"; ID "KWMTBOMO00124.mrna1.exon6"; Parent "KWMTBOMO00124.mrna1";
Bomo_Chr1	.	exon	3802377	3802465	.	-	.	gene_id "KWMTBOMO00124"; ID "KWMTBOMO00124.mrna1.exon7"; Parent "KWMTBOMO00124.mrna1";
Bomo_Chr1	.	gene	3817877	3818835	0.52	-	.	gene_id "KWMTBOMO00125"; ID "KWMTBOMO00125; Name "KWMTBOMO00125";
Bomo_Chr1	.	mRNA	3817877	3818835	0.52	-	.	gene_id "KWMTBOMO00125"; ID "KWMTBOMO00125.mrna1; Name "KWMTBOMO00125"; Parent "KWMTBOMO00125";
Bomo_Chr1	.	exon	3817877	3818835	.	-	.	gene_id "KWMTBOMO00125"; ID "KWMTBOMO00125.mrna1.exon1"; Parent "KWMTBOMO00125.mrna1";
Bomo_Chr1	.	gene	3813486	3827560	0.06	+	.	gene_id "KWMTBOMO00126"; ID "KWMTBOMO00126; Name "KWMTBOMO00126";
Bomo_Chr1	.	mRNA	3813486	3827560	0.06	+	.	gene_id "KWMTBOMO00126"; ID "KWMTBOMO00126.mrna1; Name "KWMTBOMO00126"; Parent "KWMTBOMO00126";
Bomo_Chr1	.	exon	3813486	3813537	.	+	.	gene_id "KWMTBOMO00126"; ID "KWMTBOMO00126.mrna1.exon1"; Parent "KWMTBOMO00126.mrna1";
Bomo_Chr1	.	exon	3824278	3824338	.	+	.	gene_id "KWMTBOMO00126"; ID "KWMTBOMO00126.mrna1.exon2"; Parent "KWMTBOMO00126.mrna1";
Bomo_Chr1	.	exon	3825591	3825782	.	+	.	gene_id "KWMTBOMO00126"; ID "KWMTBOMO00126.mrna1.exon3"; Parent "KWMTBOMO00126.mrna1";
Bomo_Chr1	.	exon	3826294	3826463	.	+	.	gene_id "KWMTBOMO00126"; ID "KWMTBOMO00126.mrna1.exon4"; Parent "KWMTBOMO00126.mrna1";
Bomo_Chr1	.	exon	3826537	3827560	.	+	.	gene_id "KWMTBOMO00126"; ID "KWMTBOMO00126.mrna1.exon5"; Parent "KWMTBOMO00126.mrna1";
Bomo_Chr1	.	gene	3917786	3952040	0.15	+	.	gene_id "KWMTBOMO00127"; ID "KWMTBOMO00127; Name "KWMTBOMO00127";
Bomo_Chr1	.	mRNA	3917786	3952040	0.15	+	.	gene_id "KWMTBOMO00127"; ID "KWMTBOMO00127.mrna1; Name "KWMTBOMO00127"; Parent "KWMTBOMO00127";
Bomo_Chr1	.	exon	3917786	3917929	.	+	.	gene_id "KWMTBOMO00127"; ID "KWMTBOMO00127.mrna1.exon1"; Parent "KWMTBOMO00127.mrna1";
Bomo_Chr1	.	exon	3918063	3918093	.	+	.	gene_id "KWMTBOMO00127"; ID "KWMTBOMO00127.mrna1.exon2"; Parent "KWMTBOMO00127.mrna1";
Bomo_Chr1	.	exon	3919133	3919312	.	+	.	gene_id "KWMTBOMO00127"; ID "KWMTBOMO00127.mrna1.exon3"; Parent "KWMTBOMO00127.mrna1";
Bomo_Chr1	.	exon	3920471	3920680	.	+	.	gene_id "KWMTBOMO00127"; ID "KWMTBOMO00127.mrna1.exon4"; Parent "KWMTBOMO00127.mrna1";
Bomo_Chr1	.	exon	3924759	3924854	.	+	.	gene_id "KWMTBOMO00127"; ID "KWMTBOMO00127.mrna1.exon5"; Parent "KWMTBOMO00127.mrna1";
Bomo_Chr1	.	exon	3933668	3933790	.	+	.	gene_id "KWMTBOMO00127"; ID "KWMTBOMO00127.mrna1.exon6"; Parent "KWMTBOMO00127.mrna1";
Bomo_Chr1	.	exon	3934110	3934273	.	+	.	gene_id "KWMTBOMO00127"; ID "KWMTBOMO00127.mrna1.exon7"; Parent "KWMTBOMO00127.mrna1";
Bomo_Chr1	.	exon	3936997	3937123	.	+	.	gene_id "KWMTBOMO00127"; ID "KWMTBOMO00127.mrna1.exon8"; Parent "KWMTBOMO00127.mrna1";
Bomo_Chr1	.	exon	3941282	3941431	.	+	.	gene_id "KWMTBOMO00127"; ID "KWMTBOMO00127.mrna1.exon9"; Parent "KWMTBOMO00127.mrna1";
Bomo_Chr1	.	exon	3945195	3945371	.	+	.	gene_id "KWMTBOMO00127"; ID "KWMTBOMO00127.mrna1.exon10"; Parent "KWMTBOMO00127.mrna1";
Bomo_Chr1	.	exon	3945727	3946025	.	+	.	gene_id "KWMTBOMO00127"; ID "KWMTBOMO00127.mrna1.exon11"; Parent "KWMTBOMO00127.mrna1";
Bomo_Chr1	.	exon	3946307	3946538	.	+	.	gene_id "KWMTBOMO00127"; ID "KWMTBOMO00127.mrna1.exon12"; Parent "KWMTBOMO00127.mrna1";
Bomo_Chr1	.	exon	3947355	3947528	.	+	.	gene_id "KWMTBOMO00127"; ID "KWMTBOMO00127.mrna1.exon13"; Parent "KWMTBOMO00127.mrna1";
Bomo_Chr1	.	exon	3948270	3948449	.	+	.	gene_id "KWMTBOMO00127"; ID "KWMTBOMO00127.mrna1.exon14"; Parent "KWMTBOMO00127.mrna1";
Bomo_Chr1	.	exon	3948939	3949175	.	+	.	gene_id "KWMTBOMO00127"; ID "KWMTBOMO00127.mrna1.exon15"; Parent "KWMTBOMO00127.mrna1";
Bomo_Chr1	.	exon	3949522	3949701	.	+	.	gene_id "KWMTBOMO00127"; ID "KWMTBOMO00127.mrna1.exon16"; Parent "KWMTBOMO00127.mrna1";
Bomo_Chr1	.	exon	3950661	3950846	.	+	.	gene_id "KWMTBOMO00127"; ID "KWMTBOMO00127.mrna1.exon17"; Parent "KWMTBOMO00127.mrna1";
Bomo_Chr1	.	exon	3950975	3951263	.	+	.	gene_id "KWMTBOMO00127"; ID "KWMTBOMO00127.mrna1.exon18"; Parent "KWMTBOMO00127.mrna1";
Bomo_Chr1	.	exon	3951727	3952040	.	+	.	gene_id "KWMTBOMO00127"; ID "KWMTBOMO00127.mrna1.exon19"; Parent "KWMTBOMO00127.mrna1";
Bomo_Chr1	.	gene	3964119	3972675	0.82	-	.	gene_id "KWMTBOMO00128"; ID "KWMTBOMO00128; Name "KWMTBOMO00128";
Bomo_Chr1	.	mRNA	3964119	3972675	0.37	-	.	gene_id "KWMTBOMO00128"; ID "KWMTBOMO00128.mrna1; Name "KWMTBOMO00128"; Parent "KWMTBOMO00128";
Bomo_Chr1	.	exon	3964119	3964296	.	-	.	gene_id "KWMTBOMO00128"; ID "KWMTBOMO00128.mrna1.exon1"; Parent "KWMTBOMO00128.mrna1";
Bomo_Chr1	.	exon	3965841	3965939	.	-	.	gene_id "KWMTBOMO00128"; ID "KWMTBOMO00128.mrna1.exon2"; Parent "KWMTBOMO00128.mrna1";
Bomo_Chr1	.	exon	3966106	3966189	.	-	.	gene_id "KWMTBOMO00128"; ID "KWMTBOMO00128.mrna1.exon3"; Parent "KWMTBOMO00128.mrna1";
Bomo_Chr1	.	exon	3967687	3967842	.	-	.	gene_id "KWMTBOMO00128"; ID "KWMTBOMO00128.mrna1.exon4"; Parent "KWMTBOMO00128.mrna1";
Bomo_Chr1	.	exon	3972292	3972675	.	-	.	gene_id "KWMTBOMO00128"; ID "KWMTBOMO00128.mrna1.exon5"; Parent "KWMTBOMO00128.mrna1";
Bomo_Chr1	.	gene	3997557	4048965	1.55	-	.	gene_id "KWMTBOMO00129"; ID "KWMTBOMO00129; Name "KWMTBOMO00129";
Bomo_Chr1	.	mRNA	3997557	4048965	0.29	-	.	gene_id "KWMTBOMO00129"; ID "KWMTBOMO00129.mrna1; Name "KWMTBOMO00129"; Parent "KWMTBOMO00129";
Bomo_Chr1	.	exon	3997557	3997841	.	-	.	gene_id "KWMTBOMO00129"; ID "KWMTBOMO00129.mrna1.exon1"; Parent "KWMTBOMO00129.mrna1";
Bomo_Chr1	.	exon	3999106	3999244	.	-	.	gene_id "KWMTBOMO00129"; ID "KWMTBOMO00129.mrna1.exon2"; Parent "KWMTBOMO00129.mrna1";
Bomo_Chr1	.	exon	4005484	4005712	.	-	.	gene_id "KWMTBOMO00129"; ID "KWMTBOMO00129.mrna1.exon3"; Parent "KWMTBOMO00129.mrna1";
Bomo_Chr1	.	exon	4008654	4008761	.	-	.	gene_id "KWMTBOMO00129"; ID "KWMTBOMO00129.mrna1.exon4"; Parent "KWMTBOMO00129.mrna1";
Bomo_Chr1	.	exon	4012074	4012149	.	-	.	gene_id "KWMTBOMO00129"; ID "KWMTBOMO00129.mrna1.exon5"; Parent "KWMTBOMO00129.mrna1";
Bomo_Chr1	.	exon	4012600	4012767	.	-	.	gene_id "KWMTBOMO00129"; ID "KWMTBOMO00129.mrna1.exon6"; Parent "KWMTBOMO00129.mrna1";
Bomo_Chr1	.	exon	4014060	4014231	.	-	.	gene_id "KWMTBOMO00129"; ID "KWMTBOMO00129.mrna1.exon7"; Parent "KWMTBOMO00129.mrna1";
Bomo_Chr1	.	exon	4015015	4015170	.	-	.	gene_id "KWMTBOMO00129"; ID "KWMTBOMO00129.mrna1.exon8"; Parent "KWMTBOMO00129.mrna1";
Bomo_Chr1	.	exon	4016453	4016601	.	-	.	gene_id "KWMTBOMO00129"; ID "KWMTBOMO00129.mrna1.exon9"; Parent "KWMTBOMO00129.mrna1";
Bomo_Chr1	.	exon	4018938	4019056	.	-	.	gene_id "KWMTBOMO00129"; ID "KWMTBOMO00129.mrna1.exon10"; Parent "KWMTBOMO00129.mrna1";
Bomo_Chr1	.	exon	4022367	4022497	.	-	.	gene_id "KWMTBOMO00129"; ID "KWMTBOMO00129.mrna1.exon11"; Parent "KWMTBOMO00129.mrna1";
Bomo_Chr1	.	exon	4048577	4048965	.	-	.	gene_id "KWMTBOMO00129"; ID "KWMTBOMO00129.mrna1.exon12"; Parent "KWMTBOMO00129.mrna1";
Bomo_Chr1	.	gene	4159099	4192173	0.2	+	.	gene_id "KWMTBOMO00130"; ID "KWMTBOMO00130; Name "KWMTBOMO00130";
Bomo_Chr1	.	mRNA	4159099	4192173	0.1	+	.	gene_id "KWMTBOMO00130"; ID "KWMTBOMO00130.mrna1; Name "KWMTBOMO00130"; Parent "KWMTBOMO00130";
Bomo_Chr1	.	exon	4159099	4159246	.	+	.	gene_id "KWMTBOMO00130"; ID "KWMTBOMO00130.mrna1.exon1"; Parent "KWMTBOMO00130.mrna1";
Bomo_Chr1	.	exon	4160487	4160615	.	+	.	gene_id "KWMTBOMO00130"; ID "KWMTBOMO00130.mrna1.exon2"; Parent "KWMTBOMO00130.mrna1";
Bomo_Chr1	.	exon	4161299	4161532	.	+	.	gene_id "KWMTBOMO00130"; ID "KWMTBOMO00130.mrna1.exon3"; Parent "KWMTBOMO00130.mrna1";
Bomo_Chr1	.	exon	4163036	4163157	.	+	.	gene_id "KWMTBOMO00130"; ID "KWMTBOMO00130.mrna1.exon4"; Parent "KWMTBOMO00130.mrna1";
Bomo_Chr1	.	exon	4169044	4169344	.	+	.	gene_id "KWMTBOMO00130"; ID "KWMTBOMO00130.mrna1.exon5"; Parent "KWMTBOMO00130.mrna1";
Bomo_Chr1	.	exon	4169669	4169980	.	+	.	gene_id "KWMTBOMO00130"; ID "KWMTBOMO00130.mrna1.exon6"; Parent "KWMTBOMO00130.mrna1";
Bomo_Chr1	.	exon	4173187	4173379	.	+	.	gene_id "KWMTBOMO00130"; ID "KWMTBOMO00130.mrna1.exon7"; Parent "KWMTBOMO00130.mrna1";
Bomo_Chr1	.	exon	4183848	4184060	.	+	.	gene_id "KWMTBOMO00130"; ID "KWMTBOMO00130.mrna1.exon8"; Parent "KWMTBOMO00130.mrna1";
Bomo_Chr1	.	exon	4189214	4189383	.	+	.	gene_id "KWMTBOMO00130"; ID "KWMTBOMO00130.mrna1.exon9"; Parent "KWMTBOMO00130.mrna1";
Bomo_Chr1	.	exon	4190450	4190653	.	+	.	gene_id "KWMTBOMO00130"; ID "KWMTBOMO00130.mrna1.exon10"; Parent "KWMTBOMO00130.mrna1";
Bomo_Chr1	.	exon	4191070	4191291	.	+	.	gene_id "KWMTBOMO00130"; ID "KWMTBOMO00130.mrna1.exon11"; Parent "KWMTBOMO00130.mrna1";
Bomo_Chr1	.	exon	4191897	4192173	.	+	.	gene_id "KWMTBOMO00130"; ID "KWMTBOMO00130.mrna1.exon12"; Parent "KWMTBOMO00130.mrna1";
Bomo_Chr1	.	gene	4193229	4197405	0.18	+	.	gene_id "KWMTBOMO00131"; ID "KWMTBOMO00131; Name "KWMTBOMO00131";
Bomo_Chr1	.	mRNA	4193229	4197405	0.18	+	.	gene_id "KWMTBOMO00131"; ID "KWMTBOMO00131.mrna1; Name "KWMTBOMO00131"; Parent "KWMTBOMO00131";
Bomo_Chr1	.	exon	4193229	4193593	.	+	.	gene_id "KWMTBOMO00131"; ID "KWMTBOMO00131.mrna1.exon1"; Parent "KWMTBOMO00131.mrna1";
Bomo_Chr1	.	exon	4194341	4194450	.	+	.	gene_id "KWMTBOMO00131"; ID "KWMTBOMO00131.mrna1.exon2"; Parent "KWMTBOMO00131.mrna1";
Bomo_Chr1	.	exon	4194525	4196134	.	+	.	gene_id "KWMTBOMO00131"; ID "KWMTBOMO00131.mrna1.exon3"; Parent "KWMTBOMO00131.mrna1";
Bomo_Chr1	.	exon	4197057	4197405	.	+	.	gene_id "KWMTBOMO00131"; ID "KWMTBOMO00131.mrna1.exon4"; Parent "KWMTBOMO00131.mrna1";
Bomo_Chr1	.	gene	4213920	4225988	0.09	-	.	gene_id "KWMTBOMO00132"; ID "KWMTBOMO00132; Name "KWMTBOMO00132";
Bomo_Chr1	.	mRNA	4213920	4225988	0.09	-	.	gene_id "KWMTBOMO00132"; ID "KWMTBOMO00132.mrna1; Name "KWMTBOMO00132"; Parent "KWMTBOMO00132";
Bomo_Chr1	.	exon	4213920	4214174	.	-	.	gene_id "KWMTBOMO00132"; ID "KWMTBOMO00132.mrna1.exon1"; Parent "KWMTBOMO00132.mrna1";
Bomo_Chr1	.	exon	4222371	4222406	.	-	.	gene_id "KWMTBOMO00132"; ID "KWMTBOMO00132.mrna1.exon2"; Parent "KWMTBOMO00132.mrna1";
Bomo_Chr1	.	exon	4225668	4225700	.	-	.	gene_id "KWMTBOMO00132"; ID "KWMTBOMO00132.mrna1.exon3"; Parent "KWMTBOMO00132.mrna1";
Bomo_Chr1	.	exon	4225868	4225988	.	-	.	gene_id "KWMTBOMO00132"; ID "KWMTBOMO00132.mrna1.exon4"; Parent "KWMTBOMO00132.mrna1";
Bomo_Chr1	.	gene	4259859	4264020	0.24	+	.	gene_id "KWMTBOMO00133"; ID "KWMTBOMO00133; Name "KWMTBOMO00133";
Bomo_Chr1	.	mRNA	4259859	4264020	0.24	+	.	gene_id "KWMTBOMO00133"; ID "KWMTBOMO00133.mrna1; Name "KWMTBOMO00133"; Parent "KWMTBOMO00133";
Bomo_Chr1	.	exon	4259859	4264020	.	+	.	gene_id "KWMTBOMO00133"; ID "KWMTBOMO00133.mrna1.exon1"; Parent "KWMTBOMO00133.mrna1";
Bomo_Chr1	.	gene	4264636	4267118	0.24	-	.	gene_id "KWMTBOMO00134"; ID "KWMTBOMO00134; Name "KWMTBOMO00134";
Bomo_Chr1	.	mRNA	4264636	4267118	0.24	-	.	gene_id "KWMTBOMO00134"; ID "KWMTBOMO00134.mrna1; Name "KWMTBOMO00134"; Parent "KWMTBOMO00134";
Bomo_Chr1	.	exon	4264636	4264780	.	-	.	gene_id "KWMTBOMO00134"; ID "KWMTBOMO00134.mrna1.exon1"; Parent "KWMTBOMO00134.mrna1";
Bomo_Chr1	.	exon	4265109	4265341	.	-	.	gene_id "KWMTBOMO00134"; ID "KWMTBOMO00134.mrna1.exon2"; Parent "KWMTBOMO00134.mrna1";
Bomo_Chr1	.	exon	4266930	4267118	.	-	.	gene_id "KWMTBOMO00134"; ID "KWMTBOMO00134.mrna1.exon3"; Parent "KWMTBOMO00134.mrna1";
Bomo_Chr1	.	gene	4282059	4285192	0.09	+	.	gene_id "KWMTBOMO00135"; ID "KWMTBOMO00135; Name "KWMTBOMO00135";
Bomo_Chr1	.	mRNA	4282059	4285192	0.09	+	.	gene_id "KWMTBOMO00135"; ID "KWMTBOMO00135.mrna1; Name "KWMTBOMO00135"; Parent "KWMTBOMO00135";
Bomo_Chr1	.	exon	4282059	4283605	.	+	.	gene_id "KWMTBOMO00135"; ID "KWMTBOMO00135.mrna1.exon1"; Parent "KWMTBOMO00135.mrna1";
Bomo_Chr1	.	exon	4284181	4284379	.	+	.	gene_id "KWMTBOMO00135"; ID "KWMTBOMO00135.mrna1.exon2"; Parent "KWMTBOMO00135.mrna1";
Bomo_Chr1	.	exon	4285094	4285192	.	+	.	gene_id "KWMTBOMO00135"; ID "KWMTBOMO00135.mrna1.exon3"; Parent "KWMTBOMO00135.mrna1";
Bomo_Chr1	.	gene	4294782	4297838	0.19	-	.	gene_id "KWMTBOMO00136"; ID "KWMTBOMO00136; Name "KWMTBOMO00136";
Bomo_Chr1	.	mRNA	4294782	4297838	0.19	-	.	gene_id "KWMTBOMO00136"; ID "KWMTBOMO00136.mrna1; Name "KWMTBOMO00136"; Parent "KWMTBOMO00136";
Bomo_Chr1	.	exon	4294782	4297838	.	-	.	gene_id "KWMTBOMO00136"; ID "KWMTBOMO00136.mrna1.exon1"; Parent "KWMTBOMO00136.mrna1";
Bomo_Chr1	.	gene	4311959	4339684	0.25	+	.	gene_id "KWMTBOMO00137"; ID "KWMTBOMO00137; Name "KWMTBOMO00137";
Bomo_Chr1	.	mRNA	4311959	4339684	0.25	+	.	gene_id "KWMTBOMO00137"; ID "KWMTBOMO00137.mrna1; Name "KWMTBOMO00137"; Parent "KWMTBOMO00137";
Bomo_Chr1	.	exon	4311959	4312183	.	+	.	gene_id "KWMTBOMO00137"; ID "KWMTBOMO00137.mrna1.exon1"; Parent "KWMTBOMO00137.mrna1";
Bomo_Chr1	.	exon	4315521	4315655	.	+	.	gene_id "KWMTBOMO00137"; ID "KWMTBOMO00137.mrna1.exon2"; Parent "KWMTBOMO00137.mrna1";
Bomo_Chr1	.	exon	4333679	4333800	.	+	.	gene_id "KWMTBOMO00137"; ID "KWMTBOMO00137.mrna1.exon3"; Parent "KWMTBOMO00137.mrna1";
Bomo_Chr1	.	exon	4339156	4339279	.	+	.	gene_id "KWMTBOMO00137"; ID "KWMTBOMO00137.mrna1.exon4"; Parent "KWMTBOMO00137.mrna1";
Bomo_Chr1	.	exon	4339602	4339684	.	+	.	gene_id "KWMTBOMO00137"; ID "KWMTBOMO00137.mrna1.exon5"; Parent "KWMTBOMO00137.mrna1";
Bomo_Chr1	.	gene	4340020	4341618	0.44	-	.	gene_id "KWMTBOMO00138"; ID "KWMTBOMO00138; Name "KWMTBOMO00138";
Bomo_Chr1	.	mRNA	4340020	4341618	0.44	-	.	gene_id "KWMTBOMO00138"; ID "KWMTBOMO00138.mrna1; Name "KWMTBOMO00138"; Parent "KWMTBOMO00138";
Bomo_Chr1	.	exon	4340020	4341618	.	-	.	gene_id "KWMTBOMO00138"; ID "KWMTBOMO00138.mrna1.exon1"; Parent "KWMTBOMO00138.mrna1";
Bomo_Chr1	.	gene	4345659	4360131	0.41	+	.	gene_id "KWMTBOMO00139"; ID "KWMTBOMO00139; Name "KWMTBOMO00139";
Bomo_Chr1	.	mRNA	4345659	4360131	0.41	+	.	gene_id "KWMTBOMO00139"; ID "KWMTBOMO00139.mrna1; Name "KWMTBOMO00139"; Parent "KWMTBOMO00139";
Bomo_Chr1	.	exon	4345659	4345701	.	+	.	gene_id "KWMTBOMO00139"; ID "KWMTBOMO00139.mrna1.exon1"; Parent "KWMTBOMO00139.mrna1";
Bomo_Chr1	.	exon	4346151	4346363	.	+	.	gene_id "KWMTBOMO00139"; ID "KWMTBOMO00139.mrna1.exon2"; Parent "KWMTBOMO00139.mrna1";
Bomo_Chr1	.	exon	4349448	4349638	.	+	.	gene_id "KWMTBOMO00139"; ID "KWMTBOMO00139.mrna1.exon3"; Parent "KWMTBOMO00139.mrna1";
Bomo_Chr1	.	exon	4350020	4350256	.	+	.	gene_id "KWMTBOMO00139"; ID "KWMTBOMO00139.mrna1.exon4"; Parent "KWMTBOMO00139.mrna1";
Bomo_Chr1	.	exon	4354223	4354582	.	+	.	gene_id "KWMTBOMO00139"; ID "KWMTBOMO00139.mrna1.exon5"; Parent "KWMTBOMO00139.mrna1";
Bomo_Chr1	.	exon	4357871	4357992	.	+	.	gene_id "KWMTBOMO00139"; ID "KWMTBOMO00139.mrna1.exon6"; Parent "KWMTBOMO00139.mrna1";
Bomo_Chr1	.	exon	4359863	4360131	.	+	.	gene_id "KWMTBOMO00139"; ID "KWMTBOMO00139.mrna1.exon7"; Parent "KWMTBOMO00139.mrna1";
Bomo_Chr1	.	gene	4392159	4402554	2.28	+	.	gene_id "KWMTBOMO00140"; ID "KWMTBOMO00140; Name "KWMTBOMO00140";
Bomo_Chr1	.	mRNA	4397239	4402554	0.34	+	.	gene_id "KWMTBOMO00140"; ID "KWMTBOMO00140.mrna1; Name "KWMTBOMO00140"; Parent "KWMTBOMO00140";
Bomo_Chr1	.	exon	4397239	4397400	.	+	.	gene_id "KWMTBOMO00140"; ID "KWMTBOMO00140.mrna1.exon1"; Parent "KWMTBOMO00140.mrna1";
Bomo_Chr1	.	exon	4397931	4398112	.	+	.	gene_id "KWMTBOMO00140"; ID "KWMTBOMO00140.mrna1.exon2"; Parent "KWMTBOMO00140.mrna1";
Bomo_Chr1	.	exon	4398432	4398635	.	+	.	gene_id "KWMTBOMO00140"; ID "KWMTBOMO00140.mrna1.exon3"; Parent "KWMTBOMO00140.mrna1";
Bomo_Chr1	.	exon	4399063	4399336	.	+	.	gene_id "KWMTBOMO00140"; ID "KWMTBOMO00140.mrna1.exon4"; Parent "KWMTBOMO00140.mrna1";
Bomo_Chr1	.	exon	4400054	4400108	.	+	.	gene_id "KWMTBOMO00140"; ID "KWMTBOMO00140.mrna1.exon5"; Parent "KWMTBOMO00140.mrna1";
Bomo_Chr1	.	exon	4400229	4400368	.	+	.	gene_id "KWMTBOMO00140"; ID "KWMTBOMO00140.mrna1.exon6"; Parent "KWMTBOMO00140.mrna1";
Bomo_Chr1	.	exon	4401077	4401222	.	+	.	gene_id "KWMTBOMO00140"; ID "KWMTBOMO00140.mrna1.exon7"; Parent "KWMTBOMO00140.mrna1";
Bomo_Chr1	.	exon	4402321	4402554	.	+	.	gene_id "KWMTBOMO00140"; ID "KWMTBOMO00140.mrna1.exon8"; Parent "KWMTBOMO00140.mrna1";
Bomo_Chr1	.	gene	4409768	4410918	0.1	-	.	gene_id "KWMTBOMO00141"; ID "KWMTBOMO00141; Name "KWMTBOMO00141";
Bomo_Chr1	.	mRNA	4409768	4410918	0.1	-	.	gene_id "KWMTBOMO00141"; ID "KWMTBOMO00141.mrna1; Name "KWMTBOMO00141"; Parent "KWMTBOMO00141";
Bomo_Chr1	.	exon	4409768	4410074	.	-	.	gene_id "KWMTBOMO00141"; ID "KWMTBOMO00141.mrna1.exon1"; Parent "KWMTBOMO00141.mrna1";
Bomo_Chr1	.	exon	4410836	4410918	.	-	.	gene_id "KWMTBOMO00141"; ID "KWMTBOMO00141.mrna1.exon2"; Parent "KWMTBOMO00141.mrna1";
Bomo_Chr1	.	gene	4483889	4485125	0.21	+	.	gene_id "KWMTBOMO00142"; ID "KWMTBOMO00142; Name "KWMTBOMO00142";
Bomo_Chr1	.	mRNA	4483889	4485125	0.21	+	.	gene_id "KWMTBOMO00142"; ID "KWMTBOMO00142.mrna1; Name "KWMTBOMO00142"; Parent "KWMTBOMO00142";
Bomo_Chr1	.	exon	4483889	4483951	.	+	.	gene_id "KWMTBOMO00142"; ID "KWMTBOMO00142.mrna1.exon1"; Parent "KWMTBOMO00142.mrna1";
Bomo_Chr1	.	exon	4484331	4484495	.	+	.	gene_id "KWMTBOMO00142"; ID "KWMTBOMO00142.mrna1.exon2"; Parent "KWMTBOMO00142.mrna1";
Bomo_Chr1	.	exon	4485067	4485125	.	+	.	gene_id "KWMTBOMO00142"; ID "KWMTBOMO00142.mrna1.exon3"; Parent "KWMTBOMO00142.mrna1";
Bomo_Chr1	.	gene	4512059	4514403	0.5	+	.	gene_id "KWMTBOMO00143"; ID "KWMTBOMO00143; Name "KWMTBOMO00143";
Bomo_Chr1	.	mRNA	4513179	4514403	0.33	+	.	gene_id "KWMTBOMO00143"; ID "KWMTBOMO00143.mrna1; Name "KWMTBOMO00143"; Parent "KWMTBOMO00143";
Bomo_Chr1	.	exon	4513179	4513445	.	+	.	gene_id "KWMTBOMO00143"; ID "KWMTBOMO00143.mrna1.exon1"; Parent "KWMTBOMO00143.mrna1";
Bomo_Chr1	.	exon	4513519	4513778	.	+	.	gene_id "KWMTBOMO00143"; ID "KWMTBOMO00143.mrna1.exon2"; Parent "KWMTBOMO00143.mrna1";
Bomo_Chr1	.	exon	4514027	4514403	.	+	.	gene_id "KWMTBOMO00143"; ID "KWMTBOMO00143.mrna1.exon3"; Parent "KWMTBOMO00143.mrna1";
Bomo_Chr1	.	gene	4640744	4645226	0.11	+	.	gene_id "KWMTBOMO00144"; ID "KWMTBOMO00144; Name "KWMTBOMO00144";
Bomo_Chr1	.	mRNA	4640744	4645226	0.11	+	.	gene_id "KWMTBOMO00144"; ID "KWMTBOMO00144.mrna1; Name "KWMTBOMO00144"; Parent "KWMTBOMO00144";
Bomo_Chr1	.	exon	4640744	4641011	.	+	.	gene_id "KWMTBOMO00144"; ID "KWMTBOMO00144.mrna1.exon1"; Parent "KWMTBOMO00144.mrna1";
Bomo_Chr1	.	exon	4642870	4643042	.	+	.	gene_id "KWMTBOMO00144"; ID "KWMTBOMO00144.mrna1.exon2"; Parent "KWMTBOMO00144.mrna1";
Bomo_Chr1	.	exon	4644875	4645226	.	+	.	gene_id "KWMTBOMO00144"; ID "KWMTBOMO00144.mrna1.exon3"; Parent "KWMTBOMO00144.mrna1";
Bomo_Chr1	.	gene	4651174	4663666	0.12	+	.	gene_id "KWMTBOMO00145"; ID "KWMTBOMO00145; Name "KWMTBOMO00145";
Bomo_Chr1	.	mRNA	4651174	4663666	0.12	+	.	gene_id "KWMTBOMO00145"; ID "KWMTBOMO00145.mrna1; Name "KWMTBOMO00145"; Parent "KWMTBOMO00145";
Bomo_Chr1	.	exon	4651174	4651389	.	+	.	gene_id "KWMTBOMO00145"; ID "KWMTBOMO00145.mrna1.exon1"; Parent "KWMTBOMO00145.mrna1";
Bomo_Chr1	.	exon	4651482	4651600	.	+	.	gene_id "KWMTBOMO00145"; ID "KWMTBOMO00145.mrna1.exon2"; Parent "KWMTBOMO00145.mrna1";
Bomo_Chr1	.	exon	4651678	4652039	.	+	.	gene_id "KWMTBOMO00145"; ID "KWMTBOMO00145.mrna1.exon3"; Parent "KWMTBOMO00145.mrna1";
Bomo_Chr1	.	exon	4652115	4653101	.	+	.	gene_id "KWMTBOMO00145"; ID "KWMTBOMO00145.mrna1.exon4"; Parent "KWMTBOMO00145.mrna1";
Bomo_Chr1	.	exon	4653181	4653618	.	+	.	gene_id "KWMTBOMO00145"; ID "KWMTBOMO00145.mrna1.exon5"; Parent "KWMTBOMO00145.mrna1";
Bomo_Chr1	.	exon	4653822	4654218	.	+	.	gene_id "KWMTBOMO00145"; ID "KWMTBOMO00145.mrna1.exon6"; Parent "KWMTBOMO00145.mrna1";
Bomo_Chr1	.	exon	4654291	4654561	.	+	.	gene_id "KWMTBOMO00145"; ID "KWMTBOMO00145.mrna1.exon7"; Parent "KWMTBOMO00145.mrna1";
Bomo_Chr1	.	exon	4654746	4655540	.	+	.	gene_id "KWMTBOMO00145"; ID "KWMTBOMO00145.mrna1.exon8"; Parent "KWMTBOMO00145.mrna1";
Bomo_Chr1	.	exon	4655611	4655859	.	+	.	gene_id "KWMTBOMO00145"; ID "KWMTBOMO00145.mrna1.exon9"; Parent "KWMTBOMO00145.mrna1";
Bomo_Chr1	.	exon	4655957	4657525	.	+	.	gene_id "KWMTBOMO00145"; ID "KWMTBOMO00145.mrna1.exon10"; Parent "KWMTBOMO00145.mrna1";
Bomo_Chr1	.	exon	4657716	4657884	.	+	.	gene_id "KWMTBOMO00145"; ID "KWMTBOMO00145.mrna1.exon11"; Parent "KWMTBOMO00145.mrna1";
Bomo_Chr1	.	exon	4658000	4658152	.	+	.	gene_id "KWMTBOMO00145"; ID "KWMTBOMO00145.mrna1.exon12"; Parent "KWMTBOMO00145.mrna1";
Bomo_Chr1	.	exon	4658219	4659194	.	+	.	gene_id "KWMTBOMO00145"; ID "KWMTBOMO00145.mrna1.exon13"; Parent "KWMTBOMO00145.mrna1";
Bomo_Chr1	.	exon	4659274	4659430	.	+	.	gene_id "KWMTBOMO00145"; ID "KWMTBOMO00145.mrna1.exon14"; Parent "KWMTBOMO00145.mrna1";
Bomo_Chr1	.	exon	4660350	4660502	.	+	.	gene_id "KWMTBOMO00145"; ID "KWMTBOMO00145.mrna1.exon15"; Parent "KWMTBOMO00145.mrna1";
Bomo_Chr1	.	exon	4662293	4662425	.	+	.	gene_id "KWMTBOMO00145"; ID "KWMTBOMO00145.mrna1.exon16"; Parent "KWMTBOMO00145.mrna1";
Bomo_Chr1	.	exon	4663366	4663666	.	+	.	gene_id "KWMTBOMO00145"; ID "KWMTBOMO00145.mrna1.exon17"; Parent "KWMTBOMO00145.mrna1";
Bomo_Chr1	.	gene	4664192	4667593	0.08	-	.	gene_id "KWMTBOMO00146"; ID "KWMTBOMO00146; Name "KWMTBOMO00146";
Bomo_Chr1	.	mRNA	4664192	4667593	0.08	-	.	gene_id "KWMTBOMO00146"; ID "KWMTBOMO00146.mrna1; Name "KWMTBOMO00146"; Parent "KWMTBOMO00146";
Bomo_Chr1	.	exon	4664192	4664486	.	-	.	gene_id "KWMTBOMO00146"; ID "KWMTBOMO00146.mrna1.exon1"; Parent "KWMTBOMO00146.mrna1";
Bomo_Chr1	.	exon	4664924	4665155	.	-	.	gene_id "KWMTBOMO00146"; ID "KWMTBOMO00146.mrna1.exon2"; Parent "KWMTBOMO00146.mrna1";
Bomo_Chr1	.	exon	4666709	4666970	.	-	.	gene_id "KWMTBOMO00146"; ID "KWMTBOMO00146.mrna1.exon3"; Parent "KWMTBOMO00146.mrna1";
Bomo_Chr1	.	exon	4667073	4667295	.	-	.	gene_id "KWMTBOMO00146"; ID "KWMTBOMO00146.mrna1.exon4"; Parent "KWMTBOMO00146.mrna1";
Bomo_Chr1	.	exon	4667371	4667593	.	-	.	gene_id "KWMTBOMO00146"; ID "KWMTBOMO00146.mrna1.exon5"; Parent "KWMTBOMO00146.mrna1";
Bomo_Chr1	.	gene	4670556	4680073	0.05	-	.	gene_id "KWMTBOMO00147"; ID "KWMTBOMO00147; Name "KWMTBOMO00147";
Bomo_Chr1	.	mRNA	4670556	4680073	0.05	-	.	gene_id "KWMTBOMO00147"; ID "KWMTBOMO00147.mrna1; Name "KWMTBOMO00147"; Parent "KWMTBOMO00147";
Bomo_Chr1	.	exon	4670556	4670793	.	-	.	gene_id "KWMTBOMO00147"; ID "KWMTBOMO00147.mrna1.exon1"; Parent "KWMTBOMO00147.mrna1";
Bomo_Chr1	.	exon	4671441	4671644	.	-	.	gene_id "KWMTBOMO00147"; ID "KWMTBOMO00147.mrna1.exon2"; Parent "KWMTBOMO00147.mrna1";
Bomo_Chr1	.	exon	4672320	4672511	.	-	.	gene_id "KWMTBOMO00147"; ID "KWMTBOMO00147.mrna1.exon3"; Parent "KWMTBOMO00147.mrna1";
Bomo_Chr1	.	exon	4672914	4673054	.	-	.	gene_id "KWMTBOMO00147"; ID "KWMTBOMO00147.mrna1.exon4"; Parent "KWMTBOMO00147.mrna1";
Bomo_Chr1	.	exon	4673681	4673860	.	-	.	gene_id "KWMTBOMO00147"; ID "KWMTBOMO00147.mrna1.exon5"; Parent "KWMTBOMO00147.mrna1";
Bomo_Chr1	.	exon	4674466	4674664	.	-	.	gene_id "KWMTBOMO00147"; ID "KWMTBOMO00147.mrna1.exon6"; Parent "KWMTBOMO00147.mrna1";
Bomo_Chr1	.	exon	4674776	4674899	.	-	.	gene_id "KWMTBOMO00147"; ID "KWMTBOMO00147.mrna1.exon7"; Parent "KWMTBOMO00147.mrna1";
Bomo_Chr1	.	exon	4675167	4675310	.	-	.	gene_id "KWMTBOMO00147"; ID "KWMTBOMO00147.mrna1.exon8"; Parent "KWMTBOMO00147.mrna1";
Bomo_Chr1	.	exon	4675479	4675667	.	-	.	gene_id "KWMTBOMO00147"; ID "KWMTBOMO00147.mrna1.exon9"; Parent "KWMTBOMO00147.mrna1";
Bomo_Chr1	.	exon	4676694	4676900	.	-	.	gene_id "KWMTBOMO00147"; ID "KWMTBOMO00147.mrna1.exon10"; Parent "KWMTBOMO00147.mrna1";
Bomo_Chr1	.	exon	4679709	4679870	.	-	.	gene_id "KWMTBOMO00147"; ID "KWMTBOMO00147.mrna1.exon11"; Parent "KWMTBOMO00147.mrna1";
Bomo_Chr1	.	exon	4680013	4680073	.	-	.	gene_id "KWMTBOMO00147"; ID "KWMTBOMO00147.mrna1.exon12"; Parent "KWMTBOMO00147.mrna1";
Bomo_Chr1	.	gene	4685765	4691173	0.08	-	.	gene_id "KWMTBOMO00148"; ID "KWMTBOMO00148; Name "KWMTBOMO00148";
Bomo_Chr1	.	mRNA	4685765	4691173	0.08	-	.	gene_id "KWMTBOMO00148"; ID "KWMTBOMO00148.mrna1; Name "KWMTBOMO00148"; Parent "KWMTBOMO00148";
Bomo_Chr1	.	exon	4685765	4685977	.	-	.	gene_id "KWMTBOMO00148"; ID "KWMTBOMO00148.mrna1.exon1"; Parent "KWMTBOMO00148.mrna1";
Bomo_Chr1	.	exon	4688584	4689160	.	-	.	gene_id "KWMTBOMO00148"; ID "KWMTBOMO00148.mrna1.exon2"; Parent "KWMTBOMO00148.mrna1";
Bomo_Chr1	.	exon	4690478	4690636	.	-	.	gene_id "KWMTBOMO00148"; ID "KWMTBOMO00148.mrna1.exon3"; Parent "KWMTBOMO00148.mrna1";
Bomo_Chr1	.	exon	4691134	4691173	.	-	.	gene_id "KWMTBOMO00148"; ID "KWMTBOMO00148.mrna1.exon4"; Parent "KWMTBOMO00148.mrna1";
Bomo_Chr1	.	gene	4695004	4696216	0.13	+	.	gene_id "KWMTBOMO00149"; ID "KWMTBOMO00149; Name "KWMTBOMO00149";
Bomo_Chr1	.	mRNA	4695004	4696216	0.13	+	.	gene_id "KWMTBOMO00149"; ID "KWMTBOMO00149.mrna1; Name "KWMTBOMO00149"; Parent "KWMTBOMO00149";
Bomo_Chr1	.	exon	4695004	4696216	.	+	.	gene_id "KWMTBOMO00149"; ID "KWMTBOMO00149.mrna1.exon1"; Parent "KWMTBOMO00149.mrna1";
Bomo_Chr1	.	gene	4729084	4742683	0.2	-	.	gene_id "KWMTBOMO00150"; ID "KWMTBOMO00150; Name "KWMTBOMO00150";
Bomo_Chr1	.	mRNA	4729084	4742683	0.2	-	.	gene_id "KWMTBOMO00150"; ID "KWMTBOMO00150.mrna1; Name "KWMTBOMO00150"; Parent "KWMTBOMO00150";
Bomo_Chr1	.	exon	4729084	4729186	.	-	.	gene_id "KWMTBOMO00150"; ID "KWMTBOMO00150.mrna1.exon1"; Parent "KWMTBOMO00150.mrna1";
Bomo_Chr1	.	exon	4731110	4731225	.	-	.	gene_id "KWMTBOMO00150"; ID "KWMTBOMO00150.mrna1.exon2"; Parent "KWMTBOMO00150.mrna1";
Bomo_Chr1	.	exon	4735688	4735775	.	-	.	gene_id "KWMTBOMO00150"; ID "KWMTBOMO00150.mrna1.exon3"; Parent "KWMTBOMO00150.mrna1";
Bomo_Chr1	.	exon	4736751	4736877	.	-	.	gene_id "KWMTBOMO00150"; ID "KWMTBOMO00150.mrna1.exon4"; Parent "KWMTBOMO00150.mrna1";
Bomo_Chr1	.	exon	4742420	4742683	.	-	.	gene_id "KWMTBOMO00150"; ID "KWMTBOMO00150.mrna1.exon5"; Parent "KWMTBOMO00150.mrna1";
Bomo_Chr1	.	gene	4748863	4752113	0.17	-	.	gene_id "KWMTBOMO00151"; ID "KWMTBOMO00151; Name "KWMTBOMO00151";
Bomo_Chr1	.	mRNA	4748863	4751663	0.08	-	.	gene_id "KWMTBOMO00151"; ID "KWMTBOMO00151.mrna1; Name "KWMTBOMO00151"; Parent "KWMTBOMO00151";
Bomo_Chr1	.	exon	4748863	4749152	.	-	.	gene_id "KWMTBOMO00151"; ID "KWMTBOMO00151.mrna1.exon1"; Parent "KWMTBOMO00151.mrna1";
Bomo_Chr1	.	exon	4750081	4750799	.	-	.	gene_id "KWMTBOMO00151"; ID "KWMTBOMO00151.mrna1.exon2"; Parent "KWMTBOMO00151.mrna1";
Bomo_Chr1	.	exon	4750881	4751117	.	-	.	gene_id "KWMTBOMO00151"; ID "KWMTBOMO00151.mrna1.exon3"; Parent "KWMTBOMO00151.mrna1";
Bomo_Chr1	.	exon	4751636	4751663	.	-	.	gene_id "KWMTBOMO00151"; ID "KWMTBOMO00151.mrna1.exon4"; Parent "KWMTBOMO00151.mrna1";
Bomo_Chr1	.	gene	4766133	4784783	0.45	-	.	gene_id "KWMTBOMO00152"; ID "KWMTBOMO00152; Name "KWMTBOMO00152";
Bomo_Chr1	.	mRNA	4766133	4784783	0.45	-	.	gene_id "KWMTBOMO00152"; ID "KWMTBOMO00152.mrna1; Name "KWMTBOMO00152"; Parent "KWMTBOMO00152";
Bomo_Chr1	.	exon	4766133	4766496	.	-	.	gene_id "KWMTBOMO00152"; ID "KWMTBOMO00152.mrna1.exon1"; Parent "KWMTBOMO00152.mrna1";
Bomo_Chr1	.	exon	4767211	4767387	.	-	.	gene_id "KWMTBOMO00152"; ID "KWMTBOMO00152.mrna1.exon2"; Parent "KWMTBOMO00152.mrna1";
Bomo_Chr1	.	exon	4768201	4768274	.	-	.	gene_id "KWMTBOMO00152"; ID "KWMTBOMO00152.mrna1.exon3"; Parent "KWMTBOMO00152.mrna1";
Bomo_Chr1	.	exon	4768381	4768437	.	-	.	gene_id "KWMTBOMO00152"; ID "KWMTBOMO00152.mrna1.exon4"; Parent "KWMTBOMO00152.mrna1";
Bomo_Chr1	.	exon	4784587	4784783	.	-	.	gene_id "KWMTBOMO00152"; ID "KWMTBOMO00152.mrna1.exon5"; Parent "KWMTBOMO00152.mrna1";
Bomo_Chr1	.	gene	4794825	4808223	0.14	-	.	gene_id "KWMTBOMO00153"; ID "KWMTBOMO00153; Name "KWMTBOMO00153";
Bomo_Chr1	.	mRNA	4794825	4808223	0.14	-	.	gene_id "KWMTBOMO00153"; ID "KWMTBOMO00153.mrna1; Name "KWMTBOMO00153"; Parent "KWMTBOMO00153";
Bomo_Chr1	.	exon	4794825	4794961	.	-	.	gene_id "KWMTBOMO00153"; ID "KWMTBOMO00153.mrna1.exon1"; Parent "KWMTBOMO00153.mrna1";
Bomo_Chr1	.	exon	4796368	4796519	.	-	.	gene_id "KWMTBOMO00153"; ID "KWMTBOMO00153.mrna1.exon2"; Parent "KWMTBOMO00153.mrna1";
Bomo_Chr1	.	exon	4797423	4797564	.	-	.	gene_id "KWMTBOMO00153"; ID "KWMTBOMO00153.mrna1.exon3"; Parent "KWMTBOMO00153.mrna1";
Bomo_Chr1	.	exon	4798655	4798785	.	-	.	gene_id "KWMTBOMO00153"; ID "KWMTBOMO00153.mrna1.exon4"; Parent "KWMTBOMO00153.mrna1";
Bomo_Chr1	.	exon	4800065	4800182	.	-	.	gene_id "KWMTBOMO00153"; ID "KWMTBOMO00153.mrna1.exon5"; Parent "KWMTBOMO00153.mrna1";
Bomo_Chr1	.	exon	4800500	4800783	.	-	.	gene_id "KWMTBOMO00153"; ID "KWMTBOMO00153.mrna1.exon6"; Parent "KWMTBOMO00153.mrna1";
Bomo_Chr1	.	exon	4801462	4801566	.	-	.	gene_id "KWMTBOMO00153"; ID "KWMTBOMO00153.mrna1.exon7"; Parent "KWMTBOMO00153.mrna1";
Bomo_Chr1	.	exon	4801938	4802029	.	-	.	gene_id "KWMTBOMO00153"; ID "KWMTBOMO00153.mrna1.exon8"; Parent "KWMTBOMO00153.mrna1";
Bomo_Chr1	.	exon	4803267	4803331	.	-	.	gene_id "KWMTBOMO00153"; ID "KWMTBOMO00153.mrna1.exon9"; Parent "KWMTBOMO00153.mrna1";
Bomo_Chr1	.	exon	4803905	4804053	.	-	.	gene_id "KWMTBOMO00153"; ID "KWMTBOMO00153.mrna1.exon10"; Parent "KWMTBOMO00153.mrna1";
Bomo_Chr1	.	exon	4804805	4804912	.	-	.	gene_id "KWMTBOMO00153"; ID "KWMTBOMO00153.mrna1.exon11"; Parent "KWMTBOMO00153.mrna1";
Bomo_Chr1	.	exon	4808065	4808223	.	-	.	gene_id "KWMTBOMO00153"; ID "KWMTBOMO00153.mrna1.exon12"; Parent "KWMTBOMO00153.mrna1";
Bomo_Chr1	.	gene	4810454	4817783	0.34	+	.	gene_id "KWMTBOMO00154"; ID "KWMTBOMO00154; Name "KWMTBOMO00154";
Bomo_Chr1	.	mRNA	4810454	4817783	0.34	+	.	gene_id "KWMTBOMO00154"; ID "KWMTBOMO00154.mrna1; Name "KWMTBOMO00154"; Parent "KWMTBOMO00154";
Bomo_Chr1	.	exon	4810454	4810473	.	+	.	gene_id "KWMTBOMO00154"; ID "KWMTBOMO00154.mrna1.exon1"; Parent "KWMTBOMO00154.mrna1";
Bomo_Chr1	.	exon	4810567	4810663	.	+	.	gene_id "KWMTBOMO00154"; ID "KWMTBOMO00154.mrna1.exon2"; Parent "KWMTBOMO00154.mrna1";
Bomo_Chr1	.	exon	4813612	4813665	.	+	.	gene_id "KWMTBOMO00154"; ID "KWMTBOMO00154.mrna1.exon3"; Parent "KWMTBOMO00154.mrna1";
Bomo_Chr1	.	exon	4813759	4814066	.	+	.	gene_id "KWMTBOMO00154"; ID "KWMTBOMO00154.mrna1.exon4"; Parent "KWMTBOMO00154.mrna1";
Bomo_Chr1	.	exon	4814597	4814760	.	+	.	gene_id "KWMTBOMO00154"; ID "KWMTBOMO00154.mrna1.exon5"; Parent "KWMTBOMO00154.mrna1";
Bomo_Chr1	.	exon	4815284	4815537	.	+	.	gene_id "KWMTBOMO00154"; ID "KWMTBOMO00154.mrna1.exon6"; Parent "KWMTBOMO00154.mrna1";
Bomo_Chr1	.	exon	4815607	4815768	.	+	.	gene_id "KWMTBOMO00154"; ID "KWMTBOMO00154.mrna1.exon7"; Parent "KWMTBOMO00154.mrna1";
Bomo_Chr1	.	exon	4815997	4816181	.	+	.	gene_id "KWMTBOMO00154"; ID "KWMTBOMO00154.mrna1.exon8"; Parent "KWMTBOMO00154.mrna1";
Bomo_Chr1	.	exon	4816994	4817183	.	+	.	gene_id "KWMTBOMO00154"; ID "KWMTBOMO00154.mrna1.exon9"; Parent "KWMTBOMO00154.mrna1";
Bomo_Chr1	.	exon	4817499	4817783	.	+	.	gene_id "KWMTBOMO00154"; ID "KWMTBOMO00154.mrna1.exon10"; Parent "KWMTBOMO00154.mrna1";
Bomo_Chr1	.	gene	4820184	4827858	0.05	+	.	gene_id "KWMTBOMO00155"; ID "KWMTBOMO00155; Name "KWMTBOMO00155";
Bomo_Chr1	.	mRNA	4820184	4827858	0.05	+	.	gene_id "KWMTBOMO00155"; ID "KWMTBOMO00155.mrna1; Name "KWMTBOMO00155"; Parent "KWMTBOMO00155";
Bomo_Chr1	.	exon	4820184	4820215	.	+	.	gene_id "KWMTBOMO00155"; ID "KWMTBOMO00155.mrna1.exon1"; Parent "KWMTBOMO00155.mrna1";
Bomo_Chr1	.	exon	4821908	4822483	.	+	.	gene_id "KWMTBOMO00155"; ID "KWMTBOMO00155.mrna1.exon2"; Parent "KWMTBOMO00155.mrna1";
Bomo_Chr1	.	exon	4822564	4822780	.	+	.	gene_id "KWMTBOMO00155"; ID "KWMTBOMO00155.mrna1.exon3"; Parent "KWMTBOMO00155.mrna1";
Bomo_Chr1	.	exon	4823221	4823430	.	+	.	gene_id "KWMTBOMO00155"; ID "KWMTBOMO00155.mrna1.exon4"; Parent "KWMTBOMO00155.mrna1";
Bomo_Chr1	.	exon	4823564	4823679	.	+	.	gene_id "KWMTBOMO00155"; ID "KWMTBOMO00155.mrna1.exon5"; Parent "KWMTBOMO00155.mrna1";
Bomo_Chr1	.	exon	4824589	4824751	.	+	.	gene_id "KWMTBOMO00155"; ID "KWMTBOMO00155.mrna1.exon6"; Parent "KWMTBOMO00155.mrna1";
Bomo_Chr1	.	exon	4824843	4825045	.	+	.	gene_id "KWMTBOMO00155"; ID "KWMTBOMO00155.mrna1.exon7"; Parent "KWMTBOMO00155.mrna1";
Bomo_Chr1	.	exon	4825346	4825498	.	+	.	gene_id "KWMTBOMO00155"; ID "KWMTBOMO00155.mrna1.exon8"; Parent "KWMTBOMO00155.mrna1";
Bomo_Chr1	.	exon	4827433	4827858	.	+	.	gene_id "KWMTBOMO00155"; ID "KWMTBOMO00155.mrna1.exon9"; Parent "KWMTBOMO00155.mrna1";
Bomo_Chr1	.	gene	4831835	4927123	0.44	-	.	gene_id "KWMTBOMO00156"; ID "KWMTBOMO00156; Name "KWMTBOMO00156";
Bomo_Chr1	.	mRNA	4831835	4927123	0.22	-	.	gene_id "KWMTBOMO00156"; ID "KWMTBOMO00156.mrna1; Name "KWMTBOMO00156"; Parent "KWMTBOMO00156";
Bomo_Chr1	.	exon	4831835	4831961	.	-	.	gene_id "KWMTBOMO00156"; ID "KWMTBOMO00156.mrna1.exon1"; Parent "KWMTBOMO00156.mrna1";
Bomo_Chr1	.	exon	4833723	4834149	.	-	.	gene_id "KWMTBOMO00156"; ID "KWMTBOMO00156.mrna1.exon2"; Parent "KWMTBOMO00156.mrna1";
Bomo_Chr1	.	exon	4835881	4835915	.	-	.	gene_id "KWMTBOMO00156"; ID "KWMTBOMO00156.mrna1.exon3"; Parent "KWMTBOMO00156.mrna1";
Bomo_Chr1	.	exon	4836870	4837064	.	-	.	gene_id "KWMTBOMO00156"; ID "KWMTBOMO00156.mrna1.exon4"; Parent "KWMTBOMO00156.mrna1";
Bomo_Chr1	.	exon	4840168	4840273	.	-	.	gene_id "KWMTBOMO00156"; ID "KWMTBOMO00156.mrna1.exon5"; Parent "KWMTBOMO00156.mrna1";
Bomo_Chr1	.	exon	4841748	4841861	.	-	.	gene_id "KWMTBOMO00156"; ID "KWMTBOMO00156.mrna1.exon6"; Parent "KWMTBOMO00156.mrna1";
Bomo_Chr1	.	exon	4841945	4842232	.	-	.	gene_id "KWMTBOMO00156"; ID "KWMTBOMO00156.mrna1.exon7"; Parent "KWMTBOMO00156.mrna1";
Bomo_Chr1	.	exon	4842812	4842961	.	-	.	gene_id "KWMTBOMO00156"; ID "KWMTBOMO00156.mrna1.exon8"; Parent "KWMTBOMO00156.mrna1";
Bomo_Chr1	.	exon	4843460	4843623	.	-	.	gene_id "KWMTBOMO00156"; ID "KWMTBOMO00156.mrna1.exon9"; Parent "KWMTBOMO00156.mrna1";
Bomo_Chr1	.	exon	4845292	4845439	.	-	.	gene_id "KWMTBOMO00156"; ID "KWMTBOMO00156.mrna1.exon10"; Parent "KWMTBOMO00156.mrna1";
Bomo_Chr1	.	exon	4845677	4845913	.	-	.	gene_id "KWMTBOMO00156"; ID "KWMTBOMO00156.mrna1.exon11"; Parent "KWMTBOMO00156.mrna1";
Bomo_Chr1	.	exon	4846829	4847014	.	-	.	gene_id "KWMTBOMO00156"; ID "KWMTBOMO00156.mrna1.exon12"; Parent "KWMTBOMO00156.mrna1";
Bomo_Chr1	.	exon	4848458	4848685	.	-	.	gene_id "KWMTBOMO00156"; ID "KWMTBOMO00156.mrna1.exon13"; Parent "KWMTBOMO00156.mrna1";
Bomo_Chr1	.	exon	4849488	4849641	.	-	.	gene_id "KWMTBOMO00156"; ID "KWMTBOMO00156.mrna1.exon14"; Parent "KWMTBOMO00156.mrna1";
Bomo_Chr1	.	exon	4850031	4850105	.	-	.	gene_id "KWMTBOMO00156"; ID "KWMTBOMO00156.mrna1.exon15"; Parent "KWMTBOMO00156.mrna1";
Bomo_Chr1	.	exon	4852577	4852713	.	-	.	gene_id "KWMTBOMO00156"; ID "KWMTBOMO00156.mrna1.exon16"; Parent "KWMTBOMO00156.mrna1";
Bomo_Chr1	.	exon	4860076	4860220	.	-	.	gene_id "KWMTBOMO00156"; ID "KWMTBOMO00156.mrna1.exon17"; Parent "KWMTBOMO00156.mrna1";
Bomo_Chr1	.	exon	4885929	4886014	.	-	.	gene_id "KWMTBOMO00156"; ID "KWMTBOMO00156.mrna1.exon18"; Parent "KWMTBOMO00156.mrna1";
Bomo_Chr1	.	exon	4903329	4903472	.	-	.	gene_id "KWMTBOMO00156"; ID "KWMTBOMO00156.mrna1.exon19"; Parent "KWMTBOMO00156.mrna1";
Bomo_Chr1	.	exon	4927043	4927123	.	-	.	gene_id "KWMTBOMO00156"; ID "KWMTBOMO00156.mrna1.exon20"; Parent "KWMTBOMO00156.mrna1";
Bomo_Chr1	.	gene	4954326	4985306	0.16	-	.	gene_id "KWMTBOMO00157"; ID "KWMTBOMO00157; Name "KWMTBOMO00157";
Bomo_Chr1	.	mRNA	4954326	4985306	0.16	-	.	gene_id "KWMTBOMO00157"; ID "KWMTBOMO00157.mrna1; Name "KWMTBOMO00157"; Parent "KWMTBOMO00157";
Bomo_Chr1	.	exon	4954326	4961566	.	-	.	gene_id "KWMTBOMO00157"; ID "KWMTBOMO00157.mrna1.exon1"; Parent "KWMTBOMO00157.mrna1";
Bomo_Chr1	.	exon	4963135	4963324	.	-	.	gene_id "KWMTBOMO00157"; ID "KWMTBOMO00157.mrna1.exon2"; Parent "KWMTBOMO00157.mrna1";
Bomo_Chr1	.	exon	4979020	4979236	.	-	.	gene_id "KWMTBOMO00157"; ID "KWMTBOMO00157.mrna1.exon3"; Parent "KWMTBOMO00157.mrna1";
Bomo_Chr1	.	exon	4982051	4982245	.	-	.	gene_id "KWMTBOMO00157"; ID "KWMTBOMO00157.mrna1.exon4"; Parent "KWMTBOMO00157.mrna1";
Bomo_Chr1	.	exon	4985058	4985306	.	-	.	gene_id "KWMTBOMO00157"; ID "KWMTBOMO00157.mrna1.exon5"; Parent "KWMTBOMO00157.mrna1";
Bomo_Chr1	.	gene	4995666	5012076	0.45	-	.	gene_id "KWMTBOMO00158"; ID "KWMTBOMO00158; Name "KWMTBOMO00158";
Bomo_Chr1	.	mRNA	4995666	5012076	0.45	-	.	gene_id "KWMTBOMO00158"; ID "KWMTBOMO00158.mrna1; Name "KWMTBOMO00158"; Parent "KWMTBOMO00158";
Bomo_Chr1	.	exon	4995666	4995982	.	-	.	gene_id "KWMTBOMO00158"; ID "KWMTBOMO00158.mrna1.exon1"; Parent "KWMTBOMO00158.mrna1";
Bomo_Chr1	.	exon	4997935	4998041	.	-	.	gene_id "KWMTBOMO00158"; ID "KWMTBOMO00158.mrna1.exon2"; Parent "KWMTBOMO00158.mrna1";
Bomo_Chr1	.	exon	5001781	5001981	.	-	.	gene_id "KWMTBOMO00158"; ID "KWMTBOMO00158.mrna1.exon3"; Parent "KWMTBOMO00158.mrna1";
Bomo_Chr1	.	exon	5004365	5004603	.	-	.	gene_id "KWMTBOMO00158"; ID "KWMTBOMO00158.mrna1.exon4"; Parent "KWMTBOMO00158.mrna1";
Bomo_Chr1	.	exon	5006493	5006810	.	-	.	gene_id "KWMTBOMO00158"; ID "KWMTBOMO00158.mrna1.exon5"; Parent "KWMTBOMO00158.mrna1";
Bomo_Chr1	.	exon	5007707	5007864	.	-	.	gene_id "KWMTBOMO00158"; ID "KWMTBOMO00158.mrna1.exon6"; Parent "KWMTBOMO00158.mrna1";
Bomo_Chr1	.	exon	5012020	5012076	.	-	.	gene_id "KWMTBOMO00158"; ID "KWMTBOMO00158.mrna1.exon7"; Parent "KWMTBOMO00158.mrna1";
Bomo_Chr1	.	gene	5023367	5028734	0.12	+	.	gene_id "KWMTBOMO00159"; ID "KWMTBOMO00159; Name "KWMTBOMO00159";
Bomo_Chr1	.	mRNA	5023367	5028734	0.12	+	.	gene_id "KWMTBOMO00159"; ID "KWMTBOMO00159.mrna1; Name "KWMTBOMO00159"; Parent "KWMTBOMO00159";
Bomo_Chr1	.	exon	5023367	5023416	.	+	.	gene_id "KWMTBOMO00159"; ID "KWMTBOMO00159.mrna1.exon1"; Parent "KWMTBOMO00159.mrna1";
Bomo_Chr1	.	exon	5028185	5028734	.	+	.	gene_id "KWMTBOMO00159"; ID "KWMTBOMO00159.mrna1.exon2"; Parent "KWMTBOMO00159.mrna1";
Bomo_Chr1	.	gene	5033747	5047459	0.27	+	.	gene_id "KWMTBOMO00160"; ID "KWMTBOMO00160; Name "KWMTBOMO00160";
Bomo_Chr1	.	mRNA	5033747	5047459	0.27	+	.	gene_id "KWMTBOMO00160"; ID "KWMTBOMO00160.mrna1; Name "KWMTBOMO00160"; Parent "KWMTBOMO00160";
Bomo_Chr1	.	exon	5033747	5034008	.	+	.	gene_id "KWMTBOMO00160"; ID "KWMTBOMO00160.mrna1.exon1"; Parent "KWMTBOMO00160.mrna1";
Bomo_Chr1	.	exon	5040447	5040677	.	+	.	gene_id "KWMTBOMO00160"; ID "KWMTBOMO00160.mrna1.exon2"; Parent "KWMTBOMO00160.mrna1";
Bomo_Chr1	.	exon	5040759	5041047	.	+	.	gene_id "KWMTBOMO00160"; ID "KWMTBOMO00160.mrna1.exon3"; Parent "KWMTBOMO00160.mrna1";
Bomo_Chr1	.	exon	5042372	5042698	.	+	.	gene_id "KWMTBOMO00160"; ID "KWMTBOMO00160.mrna1.exon4"; Parent "KWMTBOMO00160.mrna1";
Bomo_Chr1	.	exon	5043126	5043288	.	+	.	gene_id "KWMTBOMO00160"; ID "KWMTBOMO00160.mrna1.exon5"; Parent "KWMTBOMO00160.mrna1";
Bomo_Chr1	.	exon	5043375	5043670	.	+	.	gene_id "KWMTBOMO00160"; ID "KWMTBOMO00160.mrna1.exon6"; Parent "KWMTBOMO00160.mrna1";
Bomo_Chr1	.	exon	5043845	5046543	.	+	.	gene_id "KWMTBOMO00160"; ID "KWMTBOMO00160.mrna1.exon7"; Parent "KWMTBOMO00160.mrna1";
Bomo_Chr1	.	exon	5047058	5047459	.	+	.	gene_id "KWMTBOMO00160"; ID "KWMTBOMO00160.mrna1.exon8"; Parent "KWMTBOMO00160.mrna1";
Bomo_Chr1	.	gene	5065888	5070516	0.01	-	.	gene_id "KWMTBOMO00161"; ID "KWMTBOMO00161; Name "KWMTBOMO00161";
Bomo_Chr1	.	mRNA	5065888	5070516	0.01	-	.	gene_id "KWMTBOMO00161"; ID "KWMTBOMO00161.mrna1; Name "KWMTBOMO00161"; Parent "KWMTBOMO00161";
Bomo_Chr1	.	exon	5065888	5067625	.	-	.	gene_id "KWMTBOMO00161"; ID "KWMTBOMO00161.mrna1.exon1"; Parent "KWMTBOMO00161.mrna1";
Bomo_Chr1	.	exon	5067679	5068660	.	-	.	gene_id "KWMTBOMO00161"; ID "KWMTBOMO00161.mrna1.exon2"; Parent "KWMTBOMO00161.mrna1";
Bomo_Chr1	.	exon	5068844	5070516	.	-	.	gene_id "KWMTBOMO00161"; ID "KWMTBOMO00161.mrna1.exon3"; Parent "KWMTBOMO00161.mrna1";
Bomo_Chr1	.	gene	5076383	5082106	0.13	-	.	gene_id "KWMTBOMO00162"; ID "KWMTBOMO00162; Name "KWMTBOMO00162";
Bomo_Chr1	.	mRNA	5076383	5082106	0.13	-	.	gene_id "KWMTBOMO00162"; ID "KWMTBOMO00162.mrna1; Name "KWMTBOMO00162"; Parent "KWMTBOMO00162";
Bomo_Chr1	.	exon	5076383	5076895	.	-	.	gene_id "KWMTBOMO00162"; ID "KWMTBOMO00162.mrna1.exon1"; Parent "KWMTBOMO00162.mrna1";
Bomo_Chr1	.	exon	5079409	5080852	.	-	.	gene_id "KWMTBOMO00162"; ID "KWMTBOMO00162.mrna1.exon2"; Parent "KWMTBOMO00162.mrna1";
Bomo_Chr1	.	exon	5080947	5082106	.	-	.	gene_id "KWMTBOMO00162"; ID "KWMTBOMO00162.mrna1.exon3"; Parent "KWMTBOMO00162.mrna1";
Bomo_Chr1	.	gene	5082200	5084036	0.22	-	.	gene_id "KWMTBOMO00163"; ID "KWMTBOMO00163; Name "KWMTBOMO00163";
Bomo_Chr1	.	mRNA	5082200	5084036	0.22	-	.	gene_id "KWMTBOMO00163"; ID "KWMTBOMO00163.mrna1; Name "KWMTBOMO00163"; Parent "KWMTBOMO00163";
Bomo_Chr1	.	exon	5082200	5084036	.	-	.	gene_id "KWMTBOMO00163"; ID "KWMTBOMO00163.mrna1.exon1"; Parent "KWMTBOMO00163.mrna1";
Bomo_Chr1	.	gene	5118219	5120266	0.07	-	.	gene_id "KWMTBOMO00164"; ID "KWMTBOMO00164; Name "KWMTBOMO00164";
Bomo_Chr1	.	mRNA	5118219	5120266	0.07	-	.	gene_id "KWMTBOMO00164"; ID "KWMTBOMO00164.mrna1; Name "KWMTBOMO00164"; Parent "KWMTBOMO00164";
Bomo_Chr1	.	exon	5118219	5120266	.	-	.	gene_id "KWMTBOMO00164"; ID "KWMTBOMO00164.mrna1.exon1"; Parent "KWMTBOMO00164.mrna1";
Bomo_Chr1	.	gene	5188707	5191357	0.14	+	.	gene_id "KWMTBOMO00165"; ID "KWMTBOMO00165; Name "KWMTBOMO00165";
Bomo_Chr1	.	mRNA	5188707	5191357	0.14	+	.	gene_id "KWMTBOMO00165"; ID "KWMTBOMO00165.mrna1; Name "KWMTBOMO00165"; Parent "KWMTBOMO00165";
Bomo_Chr1	.	exon	5188707	5188825	.	+	.	gene_id "KWMTBOMO00165"; ID "KWMTBOMO00165.mrna1.exon1"; Parent "KWMTBOMO00165.mrna1";
Bomo_Chr1	.	exon	5190270	5191357	.	+	.	gene_id "KWMTBOMO00165"; ID "KWMTBOMO00165.mrna1.exon2"; Parent "KWMTBOMO00165.mrna1";
Bomo_Chr1	.	gene	5248667	5250087	0.36	+	.	gene_id "KWMTBOMO00166"; ID "KWMTBOMO00166; Name "KWMTBOMO00166";
Bomo_Chr1	.	mRNA	5248667	5250087	0.36	+	.	gene_id "KWMTBOMO00166"; ID "KWMTBOMO00166.mrna1; Name "KWMTBOMO00166"; Parent "KWMTBOMO00166";
Bomo_Chr1	.	exon	5248667	5248920	.	+	.	gene_id "KWMTBOMO00166"; ID "KWMTBOMO00166.mrna1.exon1"; Parent "KWMTBOMO00166.mrna1";
Bomo_Chr1	.	exon	5249479	5250087	.	+	.	gene_id "KWMTBOMO00166"; ID "KWMTBOMO00166.mrna1.exon2"; Parent "KWMTBOMO00166.mrna1";
Bomo_Chr1	.	gene	5268213	5305556	0.33	-	.	gene_id "KWMTBOMO00167"; ID "KWMTBOMO00167; Name "KWMTBOMO00167";
Bomo_Chr1	.	mRNA	5268213	5305556	0.19	-	.	gene_id "KWMTBOMO00167"; ID "KWMTBOMO00167.mrna1; Name "KWMTBOMO00167"; Parent "KWMTBOMO00167";
Bomo_Chr1	.	exon	5268213	5268502	.	-	.	gene_id "KWMTBOMO00167"; ID "KWMTBOMO00167.mrna1.exon1"; Parent "KWMTBOMO00167.mrna1";
Bomo_Chr1	.	exon	5270751	5270987	.	-	.	gene_id "KWMTBOMO00167"; ID "KWMTBOMO00167.mrna1.exon2"; Parent "KWMTBOMO00167.mrna1";
Bomo_Chr1	.	exon	5271328	5271556	.	-	.	gene_id "KWMTBOMO00167"; ID "KWMTBOMO00167.mrna1.exon3"; Parent "KWMTBOMO00167.mrna1";
Bomo_Chr1	.	exon	5271999	5272159	.	-	.	gene_id "KWMTBOMO00167"; ID "KWMTBOMO00167.mrna1.exon4"; Parent "KWMTBOMO00167.mrna1";
Bomo_Chr1	.	exon	5272982	5273142	.	-	.	gene_id "KWMTBOMO00167"; ID "KWMTBOMO00167.mrna1.exon5"; Parent "KWMTBOMO00167.mrna1";
Bomo_Chr1	.	exon	5274069	5274261	.	-	.	gene_id "KWMTBOMO00167"; ID "KWMTBOMO00167.mrna1.exon6"; Parent "KWMTBOMO00167.mrna1";
Bomo_Chr1	.	exon	5275022	5275187	.	-	.	gene_id "KWMTBOMO00167"; ID "KWMTBOMO00167.mrna1.exon7"; Parent "KWMTBOMO00167.mrna1";
Bomo_Chr1	.	exon	5275558	5275671	.	-	.	gene_id "KWMTBOMO00167"; ID "KWMTBOMO00167.mrna1.exon8"; Parent "KWMTBOMO00167.mrna1";
Bomo_Chr1	.	exon	5276214	5276369	.	-	.	gene_id "KWMTBOMO00167"; ID "KWMTBOMO00167.mrna1.exon9"; Parent "KWMTBOMO00167.mrna1";
Bomo_Chr1	.	exon	5277097	5277251	.	-	.	gene_id "KWMTBOMO00167"; ID "KWMTBOMO00167.mrna1.exon10"; Parent "KWMTBOMO00167.mrna1";
Bomo_Chr1	.	exon	5278028	5278179	.	-	.	gene_id "KWMTBOMO00167"; ID "KWMTBOMO00167.mrna1.exon11"; Parent "KWMTBOMO00167.mrna1";
Bomo_Chr1	.	exon	5279095	5279243	.	-	.	gene_id "KWMTBOMO00167"; ID "KWMTBOMO00167.mrna1.exon12"; Parent "KWMTBOMO00167.mrna1";
Bomo_Chr1	.	exon	5280739	5280901	.	-	.	gene_id "KWMTBOMO00167"; ID "KWMTBOMO00167.mrna1.exon13"; Parent "KWMTBOMO00167.mrna1";
Bomo_Chr1	.	exon	5283913	5284037	.	-	.	gene_id "KWMTBOMO00167"; ID "KWMTBOMO00167.mrna1.exon14"; Parent "KWMTBOMO00167.mrna1";
Bomo_Chr1	.	exon	5286150	5286275	.	-	.	gene_id "KWMTBOMO00167"; ID "KWMTBOMO00167.mrna1.exon15"; Parent "KWMTBOMO00167.mrna1";
Bomo_Chr1	.	exon	5287301	5287518	.	-	.	gene_id "KWMTBOMO00167"; ID "KWMTBOMO00167.mrna1.exon16"; Parent "KWMTBOMO00167.mrna1";
Bomo_Chr1	.	exon	5291274	5291309	.	-	.	gene_id "KWMTBOMO00167"; ID "KWMTBOMO00167.mrna1.exon17"; Parent "KWMTBOMO00167.mrna1";
Bomo_Chr1	.	exon	5292819	5292975	.	-	.	gene_id "KWMTBOMO00167"; ID "KWMTBOMO00167.mrna1.exon18"; Parent "KWMTBOMO00167.mrna1";
Bomo_Chr1	.	exon	5296943	5297130	.	-	.	gene_id "KWMTBOMO00167"; ID "KWMTBOMO00167.mrna1.exon19"; Parent "KWMTBOMO00167.mrna1";
Bomo_Chr1	.	exon	5303075	5303222	.	-	.	gene_id "KWMTBOMO00167"; ID "KWMTBOMO00167.mrna1.exon20"; Parent "KWMTBOMO00167.mrna1";
Bomo_Chr1	.	exon	5303902	5304057	.	-	.	gene_id "KWMTBOMO00167"; ID "KWMTBOMO00167.mrna1.exon21"; Parent "KWMTBOMO00167.mrna1";
Bomo_Chr1	.	exon	5305137	5305556	.	-	.	gene_id "KWMTBOMO00167"; ID "KWMTBOMO00167.mrna1.exon22"; Parent "KWMTBOMO00167.mrna1";
Bomo_Chr1	.	gene	5307347	5311589	0.13	+	.	gene_id "KWMTBOMO00168"; ID "KWMTBOMO00168; Name "KWMTBOMO00168";
Bomo_Chr1	.	mRNA	5307347	5311589	0.13	+	.	gene_id "KWMTBOMO00168"; ID "KWMTBOMO00168.mrna1; Name "KWMTBOMO00168"; Parent "KWMTBOMO00168";
Bomo_Chr1	.	exon	5307347	5307363	.	+	.	gene_id "KWMTBOMO00168"; ID "KWMTBOMO00168.mrna1.exon1"; Parent "KWMTBOMO00168.mrna1";
Bomo_Chr1	.	exon	5307548	5307780	.	+	.	gene_id "KWMTBOMO00168"; ID "KWMTBOMO00168.mrna1.exon2"; Parent "KWMTBOMO00168.mrna1";
Bomo_Chr1	.	exon	5309812	5309959	.	+	.	gene_id "KWMTBOMO00168"; ID "KWMTBOMO00168.mrna1.exon3"; Parent "KWMTBOMO00168.mrna1";
Bomo_Chr1	.	exon	5310083	5310284	.	+	.	gene_id "KWMTBOMO00168"; ID "KWMTBOMO00168.mrna1.exon4"; Parent "KWMTBOMO00168.mrna1";
Bomo_Chr1	.	exon	5310642	5310785	.	+	.	gene_id "KWMTBOMO00168"; ID "KWMTBOMO00168.mrna1.exon5"; Parent "KWMTBOMO00168.mrna1";
Bomo_Chr1	.	exon	5310895	5311018	.	+	.	gene_id "KWMTBOMO00168"; ID "KWMTBOMO00168.mrna1.exon6"; Parent "KWMTBOMO00168.mrna1";
Bomo_Chr1	.	exon	5311319	5311589	.	+	.	gene_id "KWMTBOMO00168"; ID "KWMTBOMO00168.mrna1.exon7"; Parent "KWMTBOMO00168.mrna1";
Bomo_Chr1	.	gene	5319858	5335916	0.26	-	.	gene_id "KWMTBOMO00169"; ID "KWMTBOMO00169; Name "KWMTBOMO00169";
Bomo_Chr1	.	mRNA	5319858	5335916	0.26	-	.	gene_id "KWMTBOMO00169"; ID "KWMTBOMO00169.mrna1; Name "KWMTBOMO00169"; Parent "KWMTBOMO00169";
Bomo_Chr1	.	exon	5319858	5320799	.	-	.	gene_id "KWMTBOMO00169"; ID "KWMTBOMO00169.mrna1.exon1"; Parent "KWMTBOMO00169.mrna1";
Bomo_Chr1	.	exon	5320886	5322722	.	-	.	gene_id "KWMTBOMO00169"; ID "KWMTBOMO00169.mrna1.exon2"; Parent "KWMTBOMO00169.mrna1";
Bomo_Chr1	.	exon	5323069	5323201	.	-	.	gene_id "KWMTBOMO00169"; ID "KWMTBOMO00169.mrna1.exon3"; Parent "KWMTBOMO00169.mrna1";
Bomo_Chr1	.	exon	5323560	5324960	.	-	.	gene_id "KWMTBOMO00169"; ID "KWMTBOMO00169.mrna1.exon4"; Parent "KWMTBOMO00169.mrna1";
Bomo_Chr1	.	exon	5335900	5335916	.	-	.	gene_id "KWMTBOMO00169"; ID "KWMTBOMO00169.mrna1.exon5"; Parent "KWMTBOMO00169.mrna1";
Bomo_Chr1	.	gene	5352097	5353483	0.4	+	.	gene_id "KWMTBOMO00170"; ID "KWMTBOMO00170; Name "KWMTBOMO00170";
Bomo_Chr1	.	mRNA	5352097	5353483	0.4	+	.	gene_id "KWMTBOMO00170"; ID "KWMTBOMO00170.mrna1; Name "KWMTBOMO00170"; Parent "KWMTBOMO00170";
Bomo_Chr1	.	exon	5352097	5353483	.	+	.	gene_id "KWMTBOMO00170"; ID "KWMTBOMO00170.mrna1.exon1"; Parent "KWMTBOMO00170.mrna1";
Bomo_Chr1	.	gene	5480333	5495343	0.13	+	.	gene_id "KWMTBOMO00171"; ID "KWMTBOMO00171; Name "KWMTBOMO00171";
Bomo_Chr1	.	mRNA	5480333	5495343	0.13	+	.	gene_id "KWMTBOMO00171"; ID "KWMTBOMO00171.mrna1; Name "KWMTBOMO00171"; Parent "KWMTBOMO00171";
Bomo_Chr1	.	exon	5480333	5480701	.	+	.	gene_id "KWMTBOMO00171"; ID "KWMTBOMO00171.mrna1.exon1"; Parent "KWMTBOMO00171.mrna1";
Bomo_Chr1	.	exon	5480781	5480837	.	+	.	gene_id "KWMTBOMO00171"; ID "KWMTBOMO00171.mrna1.exon2"; Parent "KWMTBOMO00171.mrna1";
Bomo_Chr1	.	exon	5481911	5481997	.	+	.	gene_id "KWMTBOMO00171"; ID "KWMTBOMO00171.mrna1.exon3"; Parent "KWMTBOMO00171.mrna1";
Bomo_Chr1	.	exon	5482391	5482557	.	+	.	gene_id "KWMTBOMO00171"; ID "KWMTBOMO00171.mrna1.exon4"; Parent "KWMTBOMO00171.mrna1";
Bomo_Chr1	.	exon	5482796	5483033	.	+	.	gene_id "KWMTBOMO00171"; ID "KWMTBOMO00171.mrna1.exon5"; Parent "KWMTBOMO00171.mrna1";
Bomo_Chr1	.	exon	5483141	5483260	.	+	.	gene_id "KWMTBOMO00171"; ID "KWMTBOMO00171.mrna1.exon6"; Parent "KWMTBOMO00171.mrna1";
Bomo_Chr1	.	exon	5483351	5483617	.	+	.	gene_id "KWMTBOMO00171"; ID "KWMTBOMO00171.mrna1.exon7"; Parent "KWMTBOMO00171.mrna1";
Bomo_Chr1	.	exon	5484274	5484520	.	+	.	gene_id "KWMTBOMO00171"; ID "KWMTBOMO00171.mrna1.exon8"; Parent "KWMTBOMO00171.mrna1";
Bomo_Chr1	.	exon	5485726	5485853	.	+	.	gene_id "KWMTBOMO00171"; ID "KWMTBOMO00171.mrna1.exon9"; Parent "KWMTBOMO00171.mrna1";
Bomo_Chr1	.	exon	5488920	5489032	.	+	.	gene_id "KWMTBOMO00171"; ID "KWMTBOMO00171.mrna1.exon10"; Parent "KWMTBOMO00171.mrna1";
Bomo_Chr1	.	exon	5491342	5491531	.	+	.	gene_id "KWMTBOMO00171"; ID "KWMTBOMO00171.mrna1.exon11"; Parent "KWMTBOMO00171.mrna1";
Bomo_Chr1	.	exon	5491712	5491846	.	+	.	gene_id "KWMTBOMO00171"; ID "KWMTBOMO00171.mrna1.exon12"; Parent "KWMTBOMO00171.mrna1";
Bomo_Chr1	.	exon	5492598	5492792	.	+	.	gene_id "KWMTBOMO00171"; ID "KWMTBOMO00171.mrna1.exon13"; Parent "KWMTBOMO00171.mrna1";
Bomo_Chr1	.	exon	5494383	5494478	.	+	.	gene_id "KWMTBOMO00171"; ID "KWMTBOMO00171.mrna1.exon14"; Parent "KWMTBOMO00171.mrna1";
Bomo_Chr1	.	exon	5494587	5494868	.	+	.	gene_id "KWMTBOMO00171"; ID "KWMTBOMO00171.mrna1.exon15"; Parent "KWMTBOMO00171.mrna1";
Bomo_Chr1	.	exon	5494953	5495343	.	+	.	gene_id "KWMTBOMO00171"; ID "KWMTBOMO00171.mrna1.exon16"; Parent "KWMTBOMO00171.mrna1";
Bomo_Chr1	.	gene	5504843	5527009	0.1	+	.	gene_id "KWMTBOMO00172"; ID "KWMTBOMO00172; Name "KWMTBOMO00172";
Bomo_Chr1	.	mRNA	5504843	5527009	0.1	+	.	gene_id "KWMTBOMO00172"; ID "KWMTBOMO00172.mrna1; Name "KWMTBOMO00172"; Parent "KWMTBOMO00172";
Bomo_Chr1	.	exon	5504843	5505068	.	+	.	gene_id "KWMTBOMO00172"; ID "KWMTBOMO00172.mrna1.exon1"; Parent "KWMTBOMO00172.mrna1";
Bomo_Chr1	.	exon	5521073	5521149	.	+	.	gene_id "KWMTBOMO00172"; ID "KWMTBOMO00172.mrna1.exon2"; Parent "KWMTBOMO00172.mrna1";
Bomo_Chr1	.	exon	5523226	5524204	.	+	.	gene_id "KWMTBOMO00172"; ID "KWMTBOMO00172.mrna1.exon3"; Parent "KWMTBOMO00172.mrna1";
Bomo_Chr1	.	exon	5524293	5524486	.	+	.	gene_id "KWMTBOMO00172"; ID "KWMTBOMO00172.mrna1.exon4"; Parent "KWMTBOMO00172.mrna1";
Bomo_Chr1	.	exon	5524918	5526311	.	+	.	gene_id "KWMTBOMO00172"; ID "KWMTBOMO00172.mrna1.exon5"; Parent "KWMTBOMO00172.mrna1";
Bomo_Chr1	.	exon	5526725	5527009	.	+	.	gene_id "KWMTBOMO00172"; ID "KWMTBOMO00172.mrna1.exon6"; Parent "KWMTBOMO00172.mrna1";
Bomo_Chr1	.	gene	5552877	5555722	0.58	-	.	gene_id "KWMTBOMO00173"; ID "KWMTBOMO00173; Name "KWMTBOMO00173";
Bomo_Chr1	.	mRNA	5552877	5555722	0.58	-	.	gene_id "KWMTBOMO00173"; ID "KWMTBOMO00173.mrna1; Name "KWMTBOMO00173"; Parent "KWMTBOMO00173";
Bomo_Chr1	.	exon	5552877	5555722	.	-	.	gene_id "KWMTBOMO00173"; ID "KWMTBOMO00173.mrna1.exon1"; Parent "KWMTBOMO00173.mrna1";
Bomo_Chr1	.	gene	5579653	5599430	0.55	+	.	gene_id "KWMTBOMO00174"; ID "KWMTBOMO00174; Name "KWMTBOMO00174";
Bomo_Chr1	.	mRNA	5579653	5599430	0.3	+	.	gene_id "KWMTBOMO00174"; ID "KWMTBOMO00174.mrna1; Name "KWMTBOMO00174"; Parent "KWMTBOMO00174";
Bomo_Chr1	.	exon	5579653	5579661	.	+	.	gene_id "KWMTBOMO00174"; ID "KWMTBOMO00174.mrna1.exon1"; Parent "KWMTBOMO00174.mrna1";
Bomo_Chr1	.	exon	5580574	5580850	.	+	.	gene_id "KWMTBOMO00174"; ID "KWMTBOMO00174.mrna1.exon2"; Parent "KWMTBOMO00174.mrna1";
Bomo_Chr1	.	exon	5585802	5585911	.	+	.	gene_id "KWMTBOMO00174"; ID "KWMTBOMO00174.mrna1.exon3"; Parent "KWMTBOMO00174.mrna1";
Bomo_Chr1	.	exon	5589722	5589780	.	+	.	gene_id "KWMTBOMO00174"; ID "KWMTBOMO00174.mrna1.exon4"; Parent "KWMTBOMO00174.mrna1";
Bomo_Chr1	.	exon	5594918	5595102	.	+	.	gene_id "KWMTBOMO00174"; ID "KWMTBOMO00174.mrna1.exon5"; Parent "KWMTBOMO00174.mrna1";
Bomo_Chr1	.	exon	5595727	5596208	.	+	.	gene_id "KWMTBOMO00174"; ID "KWMTBOMO00174.mrna1.exon6"; Parent "KWMTBOMO00174.mrna1";
Bomo_Chr1	.	exon	5596836	5596936	.	+	.	gene_id "KWMTBOMO00174"; ID "KWMTBOMO00174.mrna1.exon7"; Parent "KWMTBOMO00174.mrna1";
Bomo_Chr1	.	exon	5597425	5597844	.	+	.	gene_id "KWMTBOMO00174"; ID "KWMTBOMO00174.mrna1.exon8"; Parent "KWMTBOMO00174.mrna1";
Bomo_Chr1	.	exon	5597988	5598281	.	+	.	gene_id "KWMTBOMO00174"; ID "KWMTBOMO00174.mrna1.exon9"; Parent "KWMTBOMO00174.mrna1";
Bomo_Chr1	.	exon	5598793	5599430	.	+	.	gene_id "KWMTBOMO00174"; ID "KWMTBOMO00174.mrna1.exon10"; Parent "KWMTBOMO00174.mrna1";
Bomo_Chr1	.	gene	5599793	5613180	0.68	+	.	gene_id "KWMTBOMO00175"; ID "KWMTBOMO00175; Name "KWMTBOMO00175";
Bomo_Chr1	.	mRNA	5599793	5613180	0.68	+	.	gene_id "KWMTBOMO00175"; ID "KWMTBOMO00175.mrna1; Name "KWMTBOMO00175"; Parent "KWMTBOMO00175";
Bomo_Chr1	.	exon	5599793	5599890	.	+	.	gene_id "KWMTBOMO00175"; ID "KWMTBOMO00175.mrna1.exon1"; Parent "KWMTBOMO00175.mrna1";
Bomo_Chr1	.	exon	5599972	5600178	.	+	.	gene_id "KWMTBOMO00175"; ID "KWMTBOMO00175.mrna1.exon2"; Parent "KWMTBOMO00175.mrna1";
Bomo_Chr1	.	exon	5600651	5600773	.	+	.	gene_id "KWMTBOMO00175"; ID "KWMTBOMO00175.mrna1.exon3"; Parent "KWMTBOMO00175.mrna1";
Bomo_Chr1	.	exon	5601164	5601421	.	+	.	gene_id "KWMTBOMO00175"; ID "KWMTBOMO00175.mrna1.exon4"; Parent "KWMTBOMO00175.mrna1";
Bomo_Chr1	.	exon	5601979	5602196	.	+	.	gene_id "KWMTBOMO00175"; ID "KWMTBOMO00175.mrna1.exon5"; Parent "KWMTBOMO00175.mrna1";
Bomo_Chr1	.	exon	5607964	5608156	.	+	.	gene_id "KWMTBOMO00175"; ID "KWMTBOMO00175.mrna1.exon6"; Parent "KWMTBOMO00175.mrna1";
Bomo_Chr1	.	exon	5608927	5609066	.	+	.	gene_id "KWMTBOMO00175"; ID "KWMTBOMO00175.mrna1.exon7"; Parent "KWMTBOMO00175.mrna1";
Bomo_Chr1	.	exon	5609868	5609983	.	+	.	gene_id "KWMTBOMO00175"; ID "KWMTBOMO00175.mrna1.exon8"; Parent "KWMTBOMO00175.mrna1";
Bomo_Chr1	.	exon	5610296	5610350	.	+	.	gene_id "KWMTBOMO00175"; ID "KWMTBOMO00175.mrna1.exon9"; Parent "KWMTBOMO00175.mrna1";
Bomo_Chr1	.	exon	5613128	5613180	.	+	.	gene_id "KWMTBOMO00175"; ID "KWMTBOMO00175.mrna1.exon10"; Parent "KWMTBOMO00175.mrna1";
Bomo_Chr1	.	gene	5616783	5617742	0.19	+	.	gene_id "KWMTBOMO00176"; ID "KWMTBOMO00176; Name "KWMTBOMO00176";
Bomo_Chr1	.	mRNA	5616783	5617742	0.19	+	.	gene_id "KWMTBOMO00176"; ID "KWMTBOMO00176.mrna1; Name "KWMTBOMO00176"; Parent "KWMTBOMO00176";
Bomo_Chr1	.	exon	5616783	5616798	.	+	.	gene_id "KWMTBOMO00176"; ID "KWMTBOMO00176.mrna1.exon1"; Parent "KWMTBOMO00176.mrna1";
Bomo_Chr1	.	exon	5616938	5617161	.	+	.	gene_id "KWMTBOMO00176"; ID "KWMTBOMO00176.mrna1.exon2"; Parent "KWMTBOMO00176.mrna1";
Bomo_Chr1	.	exon	5617313	5617742	.	+	.	gene_id "KWMTBOMO00176"; ID "KWMTBOMO00176.mrna1.exon3"; Parent "KWMTBOMO00176.mrna1";
Bomo_Chr1	.	gene	5623734	5644862	0.27	-	.	gene_id "KWMTBOMO00177"; ID "KWMTBOMO00177; Name "KWMTBOMO00177";
Bomo_Chr1	.	mRNA	5623734	5644852	0.11	-	.	gene_id "KWMTBOMO00177"; ID "KWMTBOMO00177.mrna1; Name "KWMTBOMO00177"; Parent "KWMTBOMO00177";
Bomo_Chr1	.	exon	5623734	5623932	.	-	.	gene_id "KWMTBOMO00177"; ID "KWMTBOMO00177.mrna1.exon1"; Parent "KWMTBOMO00177.mrna1";
Bomo_Chr1	.	exon	5630586	5630819	.	-	.	gene_id "KWMTBOMO00177"; ID "KWMTBOMO00177.mrna1.exon2"; Parent "KWMTBOMO00177.mrna1";
Bomo_Chr1	.	exon	5631691	5631863	.	-	.	gene_id "KWMTBOMO00177"; ID "KWMTBOMO00177.mrna1.exon3"; Parent "KWMTBOMO00177.mrna1";
Bomo_Chr1	.	exon	5632900	5633067	.	-	.	gene_id "KWMTBOMO00177"; ID "KWMTBOMO00177.mrna1.exon4"; Parent "KWMTBOMO00177.mrna1";
Bomo_Chr1	.	exon	5633177	5633407	.	-	.	gene_id "KWMTBOMO00177"; ID "KWMTBOMO00177.mrna1.exon5"; Parent "KWMTBOMO00177.mrna1";
Bomo_Chr1	.	exon	5634162	5634389	.	-	.	gene_id "KWMTBOMO00177"; ID "KWMTBOMO00177.mrna1.exon6"; Parent "KWMTBOMO00177.mrna1";
Bomo_Chr1	.	exon	5638303	5638454	.	-	.	gene_id "KWMTBOMO00177"; ID "KWMTBOMO00177.mrna1.exon7"; Parent "KWMTBOMO00177.mrna1";
Bomo_Chr1	.	exon	5639217	5639328	.	-	.	gene_id "KWMTBOMO00177"; ID "KWMTBOMO00177.mrna1.exon8"; Parent "KWMTBOMO00177.mrna1";
Bomo_Chr1	.	exon	5644822	5644852	.	-	.	gene_id "KWMTBOMO00177"; ID "KWMTBOMO00177.mrna1.exon9"; Parent "KWMTBOMO00177.mrna1";
Bomo_Chr1	.	gene	5651470	5661002	0.14	-	.	gene_id "KWMTBOMO00178"; ID "KWMTBOMO00178; Name "KWMTBOMO00178";
Bomo_Chr1	.	mRNA	5651470	5661002	0.14	-	.	gene_id "KWMTBOMO00178"; ID "KWMTBOMO00178.mrna1; Name "KWMTBOMO00178"; Parent "KWMTBOMO00178";
Bomo_Chr1	.	exon	5651470	5651870	.	-	.	gene_id "KWMTBOMO00178"; ID "KWMTBOMO00178.mrna1.exon1"; Parent "KWMTBOMO00178.mrna1";
Bomo_Chr1	.	exon	5652998	5653823	.	-	.	gene_id "KWMTBOMO00178"; ID "KWMTBOMO00178.mrna1.exon2"; Parent "KWMTBOMO00178.mrna1";
Bomo_Chr1	.	exon	5657733	5657927	.	-	.	gene_id "KWMTBOMO00178"; ID "KWMTBOMO00178.mrna1.exon3"; Parent "KWMTBOMO00178.mrna1";
Bomo_Chr1	.	exon	5660914	5661002	.	-	.	gene_id "KWMTBOMO00178"; ID "KWMTBOMO00178.mrna1.exon4"; Parent "KWMTBOMO00178.mrna1";
Bomo_Chr1	.	gene	5661390	5667652	0.91	-	.	gene_id "KWMTBOMO00179"; ID "KWMTBOMO00179; Name "KWMTBOMO00179";
Bomo_Chr1	.	mRNA	5661390	5667652	0.91	-	.	gene_id "KWMTBOMO00179"; ID "KWMTBOMO00179.mrna1; Name "KWMTBOMO00179"; Parent "KWMTBOMO00179";
Bomo_Chr1	.	exon	5661390	5661461	.	-	.	gene_id "KWMTBOMO00179"; ID "KWMTBOMO00179.mrna1.exon1"; Parent "KWMTBOMO00179.mrna1";
Bomo_Chr1	.	exon	5661553	5661611	.	-	.	gene_id "KWMTBOMO00179"; ID "KWMTBOMO00179.mrna1.exon2"; Parent "KWMTBOMO00179.mrna1";
Bomo_Chr1	.	exon	5662080	5662261	.	-	.	gene_id "KWMTBOMO00179"; ID "KWMTBOMO00179.mrna1.exon3"; Parent "KWMTBOMO00179.mrna1";
Bomo_Chr1	.	exon	5663442	5664372	.	-	.	gene_id "KWMTBOMO00179"; ID "KWMTBOMO00179.mrna1.exon4"; Parent "KWMTBOMO00179.mrna1";
Bomo_Chr1	.	exon	5664459	5664574	.	-	.	gene_id "KWMTBOMO00179"; ID "KWMTBOMO00179.mrna1.exon5"; Parent "KWMTBOMO00179.mrna1";
Bomo_Chr1	.	exon	5665175	5665375	.	-	.	gene_id "KWMTBOMO00179"; ID "KWMTBOMO00179.mrna1.exon6"; Parent "KWMTBOMO00179.mrna1";
Bomo_Chr1	.	exon	5666099	5666261	.	-	.	gene_id "KWMTBOMO00179"; ID "KWMTBOMO00179.mrna1.exon7"; Parent "KWMTBOMO00179.mrna1";
Bomo_Chr1	.	exon	5666797	5666935	.	-	.	gene_id "KWMTBOMO00179"; ID "KWMTBOMO00179.mrna1.exon8"; Parent "KWMTBOMO00179.mrna1";
Bomo_Chr1	.	exon	5667049	5667440	.	-	.	gene_id "KWMTBOMO00179"; ID "KWMTBOMO00179.mrna1.exon9"; Parent "KWMTBOMO00179.mrna1";
Bomo_Chr1	.	exon	5667560	5667652	.	-	.	gene_id "KWMTBOMO00179"; ID "KWMTBOMO00179.mrna1.exon10"; Parent "KWMTBOMO00179.mrna1";
Bomo_Chr1	.	gene	5677196	5702272	1.09	-	.	gene_id "KWMTBOMO00180"; ID "KWMTBOMO00180; Name "KWMTBOMO00180";
Bomo_Chr1	.	mRNA	5677196	5702272	0.37	-	.	gene_id "KWMTBOMO00180"; ID "KWMTBOMO00180.mrna1; Name "KWMTBOMO00180"; Parent "KWMTBOMO00180";
Bomo_Chr1	.	exon	5677196	5677556	.	-	.	gene_id "KWMTBOMO00180"; ID "KWMTBOMO00180.mrna1.exon1"; Parent "KWMTBOMO00180.mrna1";
Bomo_Chr1	.	exon	5677623	5677709	.	-	.	gene_id "KWMTBOMO00180"; ID "KWMTBOMO00180.mrna1.exon2"; Parent "KWMTBOMO00180.mrna1";
Bomo_Chr1	.	exon	5678543	5678705	.	-	.	gene_id "KWMTBOMO00180"; ID "KWMTBOMO00180.mrna1.exon3"; Parent "KWMTBOMO00180.mrna1";
Bomo_Chr1	.	exon	5679418	5679533	.	-	.	gene_id "KWMTBOMO00180"; ID "KWMTBOMO00180.mrna1.exon4"; Parent "KWMTBOMO00180.mrna1";
Bomo_Chr1	.	exon	5681388	5681466	.	-	.	gene_id "KWMTBOMO00180"; ID "KWMTBOMO00180.mrna1.exon5"; Parent "KWMTBOMO00180.mrna1";
Bomo_Chr1	.	exon	5681729	5681865	.	-	.	gene_id "KWMTBOMO00180"; ID "KWMTBOMO00180.mrna1.exon6"; Parent "KWMTBOMO00180.mrna1";
Bomo_Chr1	.	exon	5683485	5683587	.	-	.	gene_id "KWMTBOMO00180"; ID "KWMTBOMO00180.mrna1.exon7"; Parent "KWMTBOMO00180.mrna1";
Bomo_Chr1	.	exon	5685367	5685488	.	-	.	gene_id "KWMTBOMO00180"; ID "KWMTBOMO00180.mrna1.exon8"; Parent "KWMTBOMO00180.mrna1";
Bomo_Chr1	.	exon	5688916	5689067	.	-	.	gene_id "KWMTBOMO00180"; ID "KWMTBOMO00180.mrna1.exon9"; Parent "KWMTBOMO00180.mrna1";
Bomo_Chr1	.	exon	5691844	5692083	.	-	.	gene_id "KWMTBOMO00180"; ID "KWMTBOMO00180.mrna1.exon10"; Parent "KWMTBOMO00180.mrna1";
Bomo_Chr1	.	exon	5692877	5692975	.	-	.	gene_id "KWMTBOMO00180"; ID "KWMTBOMO00180.mrna1.exon11"; Parent "KWMTBOMO00180.mrna1";
Bomo_Chr1	.	exon	5694985	5695110	.	-	.	gene_id "KWMTBOMO00180"; ID "KWMTBOMO00180.mrna1.exon12"; Parent "KWMTBOMO00180.mrna1";
Bomo_Chr1	.	exon	5695636	5695698	.	-	.	gene_id "KWMTBOMO00180"; ID "KWMTBOMO00180.mrna1.exon13"; Parent "KWMTBOMO00180.mrna1";
Bomo_Chr1	.	exon	5697004	5697091	.	-	.	gene_id "KWMTBOMO00180"; ID "KWMTBOMO00180.mrna1.exon14"; Parent "KWMTBOMO00180.mrna1";
Bomo_Chr1	.	exon	5699617	5699742	.	-	.	gene_id "KWMTBOMO00180"; ID "KWMTBOMO00180.mrna1.exon15"; Parent "KWMTBOMO00180.mrna1";
Bomo_Chr1	.	exon	5701834	5701920	.	-	.	gene_id "KWMTBOMO00180"; ID "KWMTBOMO00180.mrna1.exon16"; Parent "KWMTBOMO00180.mrna1";
Bomo_Chr1	.	exon	5701993	5702100	.	-	.	gene_id "KWMTBOMO00180"; ID "KWMTBOMO00180.mrna1.exon17"; Parent "KWMTBOMO00180.mrna1";
Bomo_Chr1	.	exon	5702212	5702272	.	-	.	gene_id "KWMTBOMO00180"; ID "KWMTBOMO00180.mrna1.exon18"; Parent "KWMTBOMO00180.mrna1";
Bomo_Chr1	.	gene	5704293	5713711	0.1	+	.	gene_id "KWMTBOMO00181"; ID "KWMTBOMO00181; Name "KWMTBOMO00181";
Bomo_Chr1	.	mRNA	5704293	5713711	0.1	+	.	gene_id "KWMTBOMO00181"; ID "KWMTBOMO00181.mrna1; Name "KWMTBOMO00181"; Parent "KWMTBOMO00181";
Bomo_Chr1	.	exon	5704293	5704304	.	+	.	gene_id "KWMTBOMO00181"; ID "KWMTBOMO00181.mrna1.exon1"; Parent "KWMTBOMO00181.mrna1";
Bomo_Chr1	.	exon	5704382	5704492	.	+	.	gene_id "KWMTBOMO00181"; ID "KWMTBOMO00181.mrna1.exon2"; Parent "KWMTBOMO00181.mrna1";
Bomo_Chr1	.	exon	5709266	5709335	.	+	.	gene_id "KWMTBOMO00181"; ID "KWMTBOMO00181.mrna1.exon3"; Parent "KWMTBOMO00181.mrna1";
Bomo_Chr1	.	exon	5709536	5709686	.	+	.	gene_id "KWMTBOMO00181"; ID "KWMTBOMO00181.mrna1.exon4"; Parent "KWMTBOMO00181.mrna1";
Bomo_Chr1	.	exon	5710652	5710745	.	+	.	gene_id "KWMTBOMO00181"; ID "KWMTBOMO00181.mrna1.exon5"; Parent "KWMTBOMO00181.mrna1";
Bomo_Chr1	.	exon	5711649	5711773	.	+	.	gene_id "KWMTBOMO00181"; ID "KWMTBOMO00181.mrna1.exon6"; Parent "KWMTBOMO00181.mrna1";
Bomo_Chr1	.	exon	5712448	5712603	.	+	.	gene_id "KWMTBOMO00181"; ID "KWMTBOMO00181.mrna1.exon7"; Parent "KWMTBOMO00181.mrna1";
Bomo_Chr1	.	exon	5713549	5713711	.	+	.	gene_id "KWMTBOMO00181"; ID "KWMTBOMO00181.mrna1.exon8"; Parent "KWMTBOMO00181.mrna1";
Bomo_Chr1	.	gene	5790724	5874052	0.16	-	.	gene_id "KWMTBOMO00182"; ID "KWMTBOMO00182; Name "KWMTBOMO00182";
Bomo_Chr1	.	mRNA	5790724	5874022	0.14	-	.	gene_id "KWMTBOMO00182"; ID "KWMTBOMO00182.mrna1; Name "KWMTBOMO00182"; Parent "KWMTBOMO00182";
Bomo_Chr1	.	exon	5790724	5791040	.	-	.	gene_id "KWMTBOMO00182"; ID "KWMTBOMO00182.mrna1.exon1"; Parent "KWMTBOMO00182.mrna1";
Bomo_Chr1	.	exon	5794358	5794504	.	-	.	gene_id "KWMTBOMO00182"; ID "KWMTBOMO00182.mrna1.exon2"; Parent "KWMTBOMO00182.mrna1";
Bomo_Chr1	.	exon	5796135	5796276	.	-	.	gene_id "KWMTBOMO00182"; ID "KWMTBOMO00182.mrna1.exon3"; Parent "KWMTBOMO00182.mrna1";
Bomo_Chr1	.	exon	5836560	5836677	.	-	.	gene_id "KWMTBOMO00182"; ID "KWMTBOMO00182.mrna1.exon4"; Parent "KWMTBOMO00182.mrna1";
Bomo_Chr1	.	exon	5860341	5860519	.	-	.	gene_id "KWMTBOMO00182"; ID "KWMTBOMO00182.mrna1.exon5"; Parent "KWMTBOMO00182.mrna1";
Bomo_Chr1	.	exon	5872712	5872792	.	-	.	gene_id "KWMTBOMO00182"; ID "KWMTBOMO00182.mrna1.exon6"; Parent "KWMTBOMO00182.mrna1";
Bomo_Chr1	.	exon	5873663	5873837	.	-	.	gene_id "KWMTBOMO00182"; ID "KWMTBOMO00182.mrna1.exon7"; Parent "KWMTBOMO00182.mrna1";
Bomo_Chr1	.	exon	5873948	5874022	.	-	.	gene_id "KWMTBOMO00182"; ID "KWMTBOMO00182.mrna1.exon8"; Parent "KWMTBOMO00182.mrna1";
Bomo_Chr1	.	gene	5883513	5885246	0.55	+	.	gene_id "KWMTBOMO00183"; ID "KWMTBOMO00183; Name "KWMTBOMO00183";
Bomo_Chr1	.	mRNA	5883513	5885246	0.55	+	.	gene_id "KWMTBOMO00183"; ID "KWMTBOMO00183.mrna1; Name "KWMTBOMO00183"; Parent "KWMTBOMO00183";
Bomo_Chr1	.	exon	5883513	5885246	.	+	.	gene_id "KWMTBOMO00183"; ID "KWMTBOMO00183.mrna1.exon1"; Parent "KWMTBOMO00183.mrna1";
Bomo_Chr1	.	gene	5918913	5958396	0.35	+	.	gene_id "KWMTBOMO00184"; ID "KWMTBOMO00184; Name "KWMTBOMO00184";
Bomo_Chr1	.	mRNA	5918913	5958396	0.35	+	.	gene_id "KWMTBOMO00184"; ID "KWMTBOMO00184.mrna1; Name "KWMTBOMO00184"; Parent "KWMTBOMO00184";
Bomo_Chr1	.	exon	5918913	5919134	.	+	.	gene_id "KWMTBOMO00184"; ID "KWMTBOMO00184.mrna1.exon1"; Parent "KWMTBOMO00184.mrna1";
Bomo_Chr1	.	exon	5955981	5956069	.	+	.	gene_id "KWMTBOMO00184"; ID "KWMTBOMO00184.mrna1.exon2"; Parent "KWMTBOMO00184.mrna1";
Bomo_Chr1	.	exon	5956580	5956767	.	+	.	gene_id "KWMTBOMO00184"; ID "KWMTBOMO00184.mrna1.exon3"; Parent "KWMTBOMO00184.mrna1";
Bomo_Chr1	.	exon	5957908	5958396	.	+	.	gene_id "KWMTBOMO00184"; ID "KWMTBOMO00184.mrna1.exon4"; Parent "KWMTBOMO00184.mrna1";
Bomo_Chr1	.	gene	5943104	5948002	0.06	-	.	gene_id "KWMTBOMO00185"; ID "KWMTBOMO00185; Name "KWMTBOMO00185";
Bomo_Chr1	.	mRNA	5943104	5948002	0.06	-	.	gene_id "KWMTBOMO00185"; ID "KWMTBOMO00185.mrna1; Name "KWMTBOMO00185"; Parent "KWMTBOMO00185";
Bomo_Chr1	.	exon	5943104	5944746	.	-	.	gene_id "KWMTBOMO00185"; ID "KWMTBOMO00185.mrna1.exon1"; Parent "KWMTBOMO00185.mrna1";
Bomo_Chr1	.	exon	5944824	5946053	.	-	.	gene_id "KWMTBOMO00185"; ID "KWMTBOMO00185.mrna1.exon2"; Parent "KWMTBOMO00185.mrna1";
Bomo_Chr1	.	exon	5946126	5948002	.	-	.	gene_id "KWMTBOMO00185"; ID "KWMTBOMO00185.mrna1.exon3"; Parent "KWMTBOMO00185.mrna1";
Bomo_Chr1	.	gene	5963213	5965045	0.27	+	.	gene_id "KWMTBOMO00186"; ID "KWMTBOMO00186; Name "KWMTBOMO00186";
Bomo_Chr1	.	mRNA	5963213	5965045	0.27	+	.	gene_id "KWMTBOMO00186"; ID "KWMTBOMO00186.mrna1; Name "KWMTBOMO00186"; Parent "KWMTBOMO00186";
Bomo_Chr1	.	exon	5963213	5965045	.	+	.	gene_id "KWMTBOMO00186"; ID "KWMTBOMO00186.mrna1.exon1"; Parent "KWMTBOMO00186.mrna1";
Bomo_Chr1	.	gene	5967939	5978092	0.39	-	.	gene_id "KWMTBOMO00187"; ID "KWMTBOMO00187; Name "KWMTBOMO00187";
Bomo_Chr1	.	mRNA	5967939	5978092	0.23	-	.	gene_id "KWMTBOMO00187"; ID "KWMTBOMO00187.mrna1; Name "KWMTBOMO00187"; Parent "KWMTBOMO00187";
Bomo_Chr1	.	exon	5967939	5968301	.	-	.	gene_id "KWMTBOMO00187"; ID "KWMTBOMO00187.mrna1.exon1"; Parent "KWMTBOMO00187.mrna1";
Bomo_Chr1	.	exon	5969014	5969223	.	-	.	gene_id "KWMTBOMO00187"; ID "KWMTBOMO00187.mrna1.exon2"; Parent "KWMTBOMO00187.mrna1";
Bomo_Chr1	.	exon	5969313	5969456	.	-	.	gene_id "KWMTBOMO00187"; ID "KWMTBOMO00187.mrna1.exon3"; Parent "KWMTBOMO00187.mrna1";
Bomo_Chr1	.	exon	5969781	5969915	.	-	.	gene_id "KWMTBOMO00187"; ID "KWMTBOMO00187.mrna1.exon4"; Parent "KWMTBOMO00187.mrna1";
Bomo_Chr1	.	exon	5970825	5970998	.	-	.	gene_id "KWMTBOMO00187"; ID "KWMTBOMO00187.mrna1.exon5"; Parent "KWMTBOMO00187.mrna1";
Bomo_Chr1	.	exon	5972267	5972426	.	-	.	gene_id "KWMTBOMO00187"; ID "KWMTBOMO00187.mrna1.exon6"; Parent "KWMTBOMO00187.mrna1";
Bomo_Chr1	.	exon	5975056	5975144	.	-	.	gene_id "KWMTBOMO00187"; ID "KWMTBOMO00187.mrna1.exon7"; Parent "KWMTBOMO00187.mrna1";
Bomo_Chr1	.	exon	5975357	5975459	.	-	.	gene_id "KWMTBOMO00187"; ID "KWMTBOMO00187.mrna1.exon8"; Parent "KWMTBOMO00187.mrna1";
Bomo_Chr1	.	exon	5976011	5976102	.	-	.	gene_id "KWMTBOMO00187"; ID "KWMTBOMO00187.mrna1.exon9"; Parent "KWMTBOMO00187.mrna1";
Bomo_Chr1	.	exon	5977848	5978092	.	-	.	gene_id "KWMTBOMO00187"; ID "KWMTBOMO00187.mrna1.exon10"; Parent "KWMTBOMO00187.mrna1";
Bomo_Chr1	.	gene	5981723	5989978	0.31	+	.	gene_id "KWMTBOMO00188"; ID "KWMTBOMO00188; Name "KWMTBOMO00188";
Bomo_Chr1	.	mRNA	5981723	5989978	0.21	+	.	gene_id "KWMTBOMO00188"; ID "KWMTBOMO00188.mrna1; Name "KWMTBOMO00188"; Parent "KWMTBOMO00188";
Bomo_Chr1	.	exon	5981723	5981831	.	+	.	gene_id "KWMTBOMO00188"; ID "KWMTBOMO00188.mrna1.exon1"; Parent "KWMTBOMO00188.mrna1";
Bomo_Chr1	.	exon	5981960	5982047	.	+	.	gene_id "KWMTBOMO00188"; ID "KWMTBOMO00188.mrna1.exon2"; Parent "KWMTBOMO00188.mrna1";
Bomo_Chr1	.	exon	5982694	5982925	.	+	.	gene_id "KWMTBOMO00188"; ID "KWMTBOMO00188.mrna1.exon3"; Parent "KWMTBOMO00188.mrna1";
Bomo_Chr1	.	exon	5983792	5983907	.	+	.	gene_id "KWMTBOMO00188"; ID "KWMTBOMO00188.mrna1.exon4"; Parent "KWMTBOMO00188.mrna1";
Bomo_Chr1	.	exon	5984550	5984776	.	+	.	gene_id "KWMTBOMO00188"; ID "KWMTBOMO00188.mrna1.exon5"; Parent "KWMTBOMO00188.mrna1";
Bomo_Chr1	.	exon	5984860	5985169	.	+	.	gene_id "KWMTBOMO00188"; ID "KWMTBOMO00188.mrna1.exon6"; Parent "KWMTBOMO00188.mrna1";
Bomo_Chr1	.	exon	5985690	5985764	.	+	.	gene_id "KWMTBOMO00188"; ID "KWMTBOMO00188.mrna1.exon7"; Parent "KWMTBOMO00188.mrna1";
Bomo_Chr1	.	exon	5985849	5985906	.	+	.	gene_id "KWMTBOMO00188"; ID "KWMTBOMO00188.mrna1.exon8"; Parent "KWMTBOMO00188.mrna1";
Bomo_Chr1	.	exon	5986475	5986596	.	+	.	gene_id "KWMTBOMO00188"; ID "KWMTBOMO00188.mrna1.exon9"; Parent "KWMTBOMO00188.mrna1";
Bomo_Chr1	.	exon	5987435	5987632	.	+	.	gene_id "KWMTBOMO00188"; ID "KWMTBOMO00188.mrna1.exon10"; Parent "KWMTBOMO00188.mrna1";
Bomo_Chr1	.	exon	5989772	5989978	.	+	.	gene_id "KWMTBOMO00188"; ID "KWMTBOMO00188.mrna1.exon11"; Parent "KWMTBOMO00188.mrna1";
Bomo_Chr1	.	gene	5992376	5998702	0.05	-	.	gene_id "KWMTBOMO00189"; ID "KWMTBOMO00189; Name "KWMTBOMO00189";
Bomo_Chr1	.	mRNA	5992376	5998702	0.05	-	.	gene_id "KWMTBOMO00189"; ID "KWMTBOMO00189.mrna1; Name "KWMTBOMO00189"; Parent "KWMTBOMO00189";
Bomo_Chr1	.	exon	5992376	5993901	.	-	.	gene_id "KWMTBOMO00189"; ID "KWMTBOMO00189.mrna1.exon1"; Parent "KWMTBOMO00189.mrna1";
Bomo_Chr1	.	exon	5994432	5995798	.	-	.	gene_id "KWMTBOMO00189"; ID "KWMTBOMO00189.mrna1.exon2"; Parent "KWMTBOMO00189.mrna1";
Bomo_Chr1	.	exon	5996350	5997804	.	-	.	gene_id "KWMTBOMO00189"; ID "KWMTBOMO00189.mrna1.exon3"; Parent "KWMTBOMO00189.mrna1";
Bomo_Chr1	.	exon	5998132	5998341	.	-	.	gene_id "KWMTBOMO00189"; ID "KWMTBOMO00189.mrna1.exon4"; Parent "KWMTBOMO00189.mrna1";
Bomo_Chr1	.	exon	5998580	5998702	.	-	.	gene_id "KWMTBOMO00189"; ID "KWMTBOMO00189.mrna1.exon5"; Parent "KWMTBOMO00189.mrna1";
Bomo_Chr1	.	gene	6026373	6126632	0.02	+	.	gene_id "KWMTBOMO00190"; ID "KWMTBOMO00190; Name "KWMTBOMO00190";
Bomo_Chr1	.	mRNA	6026373	6126632	0.01	+	.	gene_id "KWMTBOMO00190"; ID "KWMTBOMO00190.mrna1; Name "KWMTBOMO00190"; Parent "KWMTBOMO00190";
Bomo_Chr1	.	exon	6026373	6026684	.	+	.	gene_id "KWMTBOMO00190"; ID "KWMTBOMO00190.mrna1.exon1"; Parent "KWMTBOMO00190.mrna1";
Bomo_Chr1	.	exon	6034057	6035716	.	+	.	gene_id "KWMTBOMO00190"; ID "KWMTBOMO00190.mrna1.exon2"; Parent "KWMTBOMO00190.mrna1";
Bomo_Chr1	.	exon	6036048	6036277	.	+	.	gene_id "KWMTBOMO00190"; ID "KWMTBOMO00190.mrna1.exon3"; Parent "KWMTBOMO00190.mrna1";
Bomo_Chr1	.	exon	6037280	6038644	.	+	.	gene_id "KWMTBOMO00190"; ID "KWMTBOMO00190.mrna1.exon4"; Parent "KWMTBOMO00190.mrna1";
Bomo_Chr1	.	exon	6039013	6040869	.	+	.	gene_id "KWMTBOMO00190"; ID "KWMTBOMO00190.mrna1.exon5"; Parent "KWMTBOMO00190.mrna1";
Bomo_Chr1	.	exon	6040964	6041107	.	+	.	gene_id "KWMTBOMO00190"; ID "KWMTBOMO00190.mrna1.exon6"; Parent "KWMTBOMO00190.mrna1";
Bomo_Chr1	.	exon	6041191	6041592	.	+	.	gene_id "KWMTBOMO00190"; ID "KWMTBOMO00190.mrna1.exon7"; Parent "KWMTBOMO00190.mrna1";
Bomo_Chr1	.	exon	6042022	6042420	.	+	.	gene_id "KWMTBOMO00190"; ID "KWMTBOMO00190.mrna1.exon8"; Parent "KWMTBOMO00190.mrna1";
Bomo_Chr1	.	exon	6042860	6043255	.	+	.	gene_id "KWMTBOMO00190"; ID "KWMTBOMO00190.mrna1.exon9"; Parent "KWMTBOMO00190.mrna1";
Bomo_Chr1	.	exon	6043735	6044535	.	+	.	gene_id "KWMTBOMO00190"; ID "KWMTBOMO00190.mrna1.exon10"; Parent "KWMTBOMO00190.mrna1";
Bomo_Chr1	.	exon	6044984	6045235	.	+	.	gene_id "KWMTBOMO00190"; ID "KWMTBOMO00190.mrna1.exon11"; Parent "KWMTBOMO00190.mrna1";
Bomo_Chr1	.	exon	6045348	6047851	.	+	.	gene_id "KWMTBOMO00190"; ID "KWMTBOMO00190.mrna1.exon12"; Parent "KWMTBOMO00190.mrna1";
Bomo_Chr1	.	exon	6047956	6048150	.	+	.	gene_id "KWMTBOMO00190"; ID "KWMTBOMO00190.mrna1.exon13"; Parent "KWMTBOMO00190.mrna1";
Bomo_Chr1	.	exon	6048251	6049658	.	+	.	gene_id "KWMTBOMO00190"; ID "KWMTBOMO00190.mrna1.exon14"; Parent "KWMTBOMO00190.mrna1";
Bomo_Chr1	.	exon	6049786	6050073	.	+	.	gene_id "KWMTBOMO00190"; ID "KWMTBOMO00190.mrna1.exon15"; Parent "KWMTBOMO00190.mrna1";
Bomo_Chr1	.	exon	6050751	6050982	.	+	.	gene_id "KWMTBOMO00190"; ID "KWMTBOMO00190.mrna1.exon16"; Parent "KWMTBOMO00190.mrna1";
Bomo_Chr1	.	exon	6051533	6051704	.	+	.	gene_id "KWMTBOMO00190"; ID "KWMTBOMO00190.mrna1.exon17"; Parent "KWMTBOMO00190.mrna1";
Bomo_Chr1	.	exon	6051782	6051968	.	+	.	gene_id "KWMTBOMO00190"; ID "KWMTBOMO00190.mrna1.exon18"; Parent "KWMTBOMO00190.mrna1";
Bomo_Chr1	.	exon	6052286	6052616	.	+	.	gene_id "KWMTBOMO00190"; ID "KWMTBOMO00190.mrna1.exon19"; Parent "KWMTBOMO00190.mrna1";
Bomo_Chr1	.	exon	6053026	6054352	.	+	.	gene_id "KWMTBOMO00190"; ID "KWMTBOMO00190.mrna1.exon20"; Parent "KWMTBOMO00190.mrna1";
Bomo_Chr1	.	exon	6054597	6054726	.	+	.	gene_id "KWMTBOMO00190"; ID "KWMTBOMO00190.mrna1.exon21"; Parent "KWMTBOMO00190.mrna1";
Bomo_Chr1	.	exon	6070203	6075893	.	+	.	gene_id "KWMTBOMO00190"; ID "KWMTBOMO00190.mrna1.exon22"; Parent "KWMTBOMO00190.mrna1";
Bomo_Chr1	.	exon	6078841	6078890	.	+	.	gene_id "KWMTBOMO00190"; ID "KWMTBOMO00190.mrna1.exon23"; Parent "KWMTBOMO00190.mrna1";
Bomo_Chr1	.	exon	6079820	6079905	.	+	.	gene_id "KWMTBOMO00190"; ID "KWMTBOMO00190.mrna1.exon24"; Parent "KWMTBOMO00190.mrna1";
Bomo_Chr1	.	exon	6081307	6081527	.	+	.	gene_id "KWMTBOMO00190"; ID "KWMTBOMO00190.mrna1.exon25"; Parent "KWMTBOMO00190.mrna1";
Bomo_Chr1	.	exon	6081870	6081944	.	+	.	gene_id "KWMTBOMO00190"; ID "KWMTBOMO00190.mrna1.exon26"; Parent "KWMTBOMO00190.mrna1";
Bomo_Chr1	.	exon	6082213	6082317	.	+	.	gene_id "KWMTBOMO00190"; ID "KWMTBOMO00190.mrna1.exon27"; Parent "KWMTBOMO00190.mrna1";
Bomo_Chr1	.	exon	6082417	6083417	.	+	.	gene_id "KWMTBOMO00190"; ID "KWMTBOMO00190.mrna1.exon28"; Parent "KWMTBOMO00190.mrna1";
Bomo_Chr1	.	exon	6083600	6083660	.	+	.	gene_id "KWMTBOMO00190"; ID "KWMTBOMO00190.mrna1.exon29"; Parent "KWMTBOMO00190.mrna1";
Bomo_Chr1	.	exon	6084416	6084448	.	+	.	gene_id "KWMTBOMO00190"; ID "KWMTBOMO00190.mrna1.exon30"; Parent "KWMTBOMO00190.mrna1";
Bomo_Chr1	.	exon	6086339	6092416	.	+	.	gene_id "KWMTBOMO00190"; ID "KWMTBOMO00190.mrna1.exon31"; Parent "KWMTBOMO00190.mrna1";
Bomo_Chr1	.	exon	6092964	6107390	.	+	.	gene_id "KWMTBOMO00190"; ID "KWMTBOMO00190.mrna1.exon32"; Parent "KWMTBOMO00190.mrna1";
Bomo_Chr1	.	exon	6107442	6109942	.	+	.	gene_id "KWMTBOMO00190"; ID "KWMTBOMO00190.mrna1.exon33"; Parent "KWMTBOMO00190.mrna1";
Bomo_Chr1	.	exon	6110044	6111520	.	+	.	gene_id "KWMTBOMO00190"; ID "KWMTBOMO00190.mrna1.exon34"; Parent "KWMTBOMO00190.mrna1";
Bomo_Chr1	.	exon	6111572	6126632	.	+	.	gene_id "KWMTBOMO00190"; ID "KWMTBOMO00190.mrna1.exon35"; Parent "KWMTBOMO00190.mrna1";
Bomo_Chr1	.	gene	6126863	6147892	0.07	+	.	gene_id "KWMTBOMO00191"; ID "KWMTBOMO00191; Name "KWMTBOMO00191";
Bomo_Chr1	.	mRNA	6126863	6147892	0.07	+	.	gene_id "KWMTBOMO00191"; ID "KWMTBOMO00191.mrna1; Name "KWMTBOMO00191"; Parent "KWMTBOMO00191";
Bomo_Chr1	.	exon	6126863	6127224	.	+	.	gene_id "KWMTBOMO00191"; ID "KWMTBOMO00191.mrna1.exon1"; Parent "KWMTBOMO00191.mrna1";
Bomo_Chr1	.	exon	6130638	6132710	.	+	.	gene_id "KWMTBOMO00191"; ID "KWMTBOMO00191.mrna1.exon2"; Parent "KWMTBOMO00191.mrna1";
Bomo_Chr1	.	exon	6134415	6134459	.	+	.	gene_id "KWMTBOMO00191"; ID "KWMTBOMO00191.mrna1.exon3"; Parent "KWMTBOMO00191.mrna1";
Bomo_Chr1	.	exon	6135269	6135379	.	+	.	gene_id "KWMTBOMO00191"; ID "KWMTBOMO00191.mrna1.exon4"; Parent "KWMTBOMO00191.mrna1";
Bomo_Chr1	.	exon	6136444	6136596	.	+	.	gene_id "KWMTBOMO00191"; ID "KWMTBOMO00191.mrna1.exon5"; Parent "KWMTBOMO00191.mrna1";
Bomo_Chr1	.	exon	6138427	6139398	.	+	.	gene_id "KWMTBOMO00191"; ID "KWMTBOMO00191.mrna1.exon6"; Parent "KWMTBOMO00191.mrna1";
Bomo_Chr1	.	exon	6139545	6140921	.	+	.	gene_id "KWMTBOMO00191"; ID "KWMTBOMO00191.mrna1.exon7"; Parent "KWMTBOMO00191.mrna1";
Bomo_Chr1	.	exon	6141015	6141302	.	+	.	gene_id "KWMTBOMO00191"; ID "KWMTBOMO00191.mrna1.exon8"; Parent "KWMTBOMO00191.mrna1";
Bomo_Chr1	.	exon	6141383	6141524	.	+	.	gene_id "KWMTBOMO00191"; ID "KWMTBOMO00191.mrna1.exon9"; Parent "KWMTBOMO00191.mrna1";
Bomo_Chr1	.	exon	6141681	6142393	.	+	.	gene_id "KWMTBOMO00191"; ID "KWMTBOMO00191.mrna1.exon10"; Parent "KWMTBOMO00191.mrna1";
Bomo_Chr1	.	exon	6142776	6143078	.	+	.	gene_id "KWMTBOMO00191"; ID "KWMTBOMO00191.mrna1.exon11"; Parent "KWMTBOMO00191.mrna1";
Bomo_Chr1	.	exon	6143629	6143925	.	+	.	gene_id "KWMTBOMO00191"; ID "KWMTBOMO00191.mrna1.exon12"; Parent "KWMTBOMO00191.mrna1";
Bomo_Chr1	.	exon	6144011	6144115	.	+	.	gene_id "KWMTBOMO00191"; ID "KWMTBOMO00191.mrna1.exon13"; Parent "KWMTBOMO00191.mrna1";
Bomo_Chr1	.	exon	6144692	6144886	.	+	.	gene_id "KWMTBOMO00191"; ID "KWMTBOMO00191.mrna1.exon14"; Parent "KWMTBOMO00191.mrna1";
Bomo_Chr1	.	exon	6146514	6146819	.	+	.	gene_id "KWMTBOMO00191"; ID "KWMTBOMO00191.mrna1.exon15"; Parent "KWMTBOMO00191.mrna1";
Bomo_Chr1	.	exon	6147335	6147892	.	+	.	gene_id "KWMTBOMO00191"; ID "KWMTBOMO00191.mrna1.exon16"; Parent "KWMTBOMO00191.mrna1";
Bomo_Chr1	.	gene	6151387	6157932	0.2	-	.	gene_id "KWMTBOMO00192"; ID "KWMTBOMO00192; Name "KWMTBOMO00192";
Bomo_Chr1	.	mRNA	6151387	6157932	0.2	-	.	gene_id "KWMTBOMO00192"; ID "KWMTBOMO00192.mrna1; Name "KWMTBOMO00192"; Parent "KWMTBOMO00192";
Bomo_Chr1	.	exon	6151387	6151463	.	-	.	gene_id "KWMTBOMO00192"; ID "KWMTBOMO00192.mrna1.exon1"; Parent "KWMTBOMO00192.mrna1";
Bomo_Chr1	.	exon	6151544	6151705	.	-	.	gene_id "KWMTBOMO00192"; ID "KWMTBOMO00192.mrna1.exon2"; Parent "KWMTBOMO00192.mrna1";
Bomo_Chr1	.	exon	6152285	6152422	.	-	.	gene_id "KWMTBOMO00192"; ID "KWMTBOMO00192.mrna1.exon3"; Parent "KWMTBOMO00192.mrna1";
Bomo_Chr1	.	exon	6153347	6153479	.	-	.	gene_id "KWMTBOMO00192"; ID "KWMTBOMO00192.mrna1.exon4"; Parent "KWMTBOMO00192.mrna1";
Bomo_Chr1	.	exon	6157907	6157932	.	-	.	gene_id "KWMTBOMO00192"; ID "KWMTBOMO00192.mrna1.exon5"; Parent "KWMTBOMO00192.mrna1";
Bomo_Chr1	.	gene	6166585	6167042	0.15	-	.	gene_id "KWMTBOMO00193"; ID "KWMTBOMO00193; Name "KWMTBOMO00193";
Bomo_Chr1	.	mRNA	6166585	6167042	0.15	-	.	gene_id "KWMTBOMO00193"; ID "KWMTBOMO00193.mrna1; Name "KWMTBOMO00193"; Parent "KWMTBOMO00193";
Bomo_Chr1	.	exon	6166585	6167042	.	-	.	gene_id "KWMTBOMO00193"; ID "KWMTBOMO00193.mrna1.exon1"; Parent "KWMTBOMO00193.mrna1";
Bomo_Chr1	.	gene	6173933	6176142	0.3	+	.	gene_id "KWMTBOMO00194"; ID "KWMTBOMO00194; Name "KWMTBOMO00194";
Bomo_Chr1	.	mRNA	6173933	6176142	0.3	+	.	gene_id "KWMTBOMO00194"; ID "KWMTBOMO00194.mrna1; Name "KWMTBOMO00194"; Parent "KWMTBOMO00194";
Bomo_Chr1	.	exon	6173933	6174080	.	+	.	gene_id "KWMTBOMO00194"; ID "KWMTBOMO00194.mrna1.exon1"; Parent "KWMTBOMO00194.mrna1";
Bomo_Chr1	.	exon	6175412	6175563	.	+	.	gene_id "KWMTBOMO00194"; ID "KWMTBOMO00194.mrna1.exon2"; Parent "KWMTBOMO00194.mrna1";
Bomo_Chr1	.	exon	6175958	6176142	.	+	.	gene_id "KWMTBOMO00194"; ID "KWMTBOMO00194.mrna1.exon3"; Parent "KWMTBOMO00194.mrna1";
Bomo_Chr1	.	gene	6178064	6184082	0.37	-	.	gene_id "KWMTBOMO00195"; ID "KWMTBOMO00195; Name "KWMTBOMO00195";
Bomo_Chr1	.	mRNA	6178064	6184082	0.18	-	.	gene_id "KWMTBOMO00195"; ID "KWMTBOMO00195.mrna1; Name "KWMTBOMO00195"; Parent "KWMTBOMO00195";
Bomo_Chr1	.	exon	6178064	6178169	.	-	.	gene_id "KWMTBOMO00195"; ID "KWMTBOMO00195.mrna1.exon1"; Parent "KWMTBOMO00195.mrna1";
Bomo_Chr1	.	exon	6178807	6178901	.	-	.	gene_id "KWMTBOMO00195"; ID "KWMTBOMO00195.mrna1.exon2"; Parent "KWMTBOMO00195.mrna1";
Bomo_Chr1	.	exon	6179494	6179807	.	-	.	gene_id "KWMTBOMO00195"; ID "KWMTBOMO00195.mrna1.exon3"; Parent "KWMTBOMO00195.mrna1";
Bomo_Chr1	.	exon	6179908	6180001	.	-	.	gene_id "KWMTBOMO00195"; ID "KWMTBOMO00195.mrna1.exon4"; Parent "KWMTBOMO00195.mrna1";
Bomo_Chr1	.	exon	6181883	6182095	.	-	.	gene_id "KWMTBOMO00195"; ID "KWMTBOMO00195.mrna1.exon5"; Parent "KWMTBOMO00195.mrna1";
Bomo_Chr1	.	exon	6183878	6184082	.	-	.	gene_id "KWMTBOMO00195"; ID "KWMTBOMO00195.mrna1.exon6"; Parent "KWMTBOMO00195.mrna1";
Bomo_Chr1	.	gene	6185423	6199727	1.05	+	.	gene_id "KWMTBOMO00196"; ID "KWMTBOMO00196; Name "KWMTBOMO00196";
Bomo_Chr1	.	mRNA	6185423	6199727	0.58	+	.	gene_id "KWMTBOMO00196"; ID "KWMTBOMO00196.mrna1; Name "KWMTBOMO00196"; Parent "KWMTBOMO00196";
Bomo_Chr1	.	exon	6185423	6185576	.	+	.	gene_id "KWMTBOMO00196"; ID "KWMTBOMO00196.mrna1.exon1"; Parent "KWMTBOMO00196.mrna1";
Bomo_Chr1	.	exon	6191491	6191672	.	+	.	gene_id "KWMTBOMO00196"; ID "KWMTBOMO00196.mrna1.exon2"; Parent "KWMTBOMO00196.mrna1";
Bomo_Chr1	.	exon	6194331	6194517	.	+	.	gene_id "KWMTBOMO00196"; ID "KWMTBOMO00196.mrna1.exon3"; Parent "KWMTBOMO00196.mrna1";
Bomo_Chr1	.	exon	6194670	6194842	.	+	.	gene_id "KWMTBOMO00196"; ID "KWMTBOMO00196.mrna1.exon4"; Parent "KWMTBOMO00196.mrna1";
Bomo_Chr1	.	exon	6195988	6196205	.	+	.	gene_id "KWMTBOMO00196"; ID "KWMTBOMO00196.mrna1.exon5"; Parent "KWMTBOMO00196.mrna1";
Bomo_Chr1	.	exon	6196602	6196723	.	+	.	gene_id "KWMTBOMO00196"; ID "KWMTBOMO00196.mrna1.exon6"; Parent "KWMTBOMO00196.mrna1";
Bomo_Chr1	.	exon	6199482	6199727	.	+	.	gene_id "KWMTBOMO00196"; ID "KWMTBOMO00196.mrna1.exon7"; Parent "KWMTBOMO00196.mrna1";
Bomo_Chr1	.	gene	6204113	6214189	0.87	+	.	gene_id "KWMTBOMO00197"; ID "KWMTBOMO00197; Name "KWMTBOMO00197";
Bomo_Chr1	.	mRNA	6204113	6214189	0.87	+	.	gene_id "KWMTBOMO00197"; ID "KWMTBOMO00197.mrna1; Name "KWMTBOMO00197"; Parent "KWMTBOMO00197";
Bomo_Chr1	.	exon	6204113	6204220	.	+	.	gene_id "KWMTBOMO00197"; ID "KWMTBOMO00197.mrna1.exon1"; Parent "KWMTBOMO00197.mrna1";
Bomo_Chr1	.	exon	6204808	6204956	.	+	.	gene_id "KWMTBOMO00197"; ID "KWMTBOMO00197.mrna1.exon2"; Parent "KWMTBOMO00197.mrna1";
Bomo_Chr1	.	exon	6207340	6207478	.	+	.	gene_id "KWMTBOMO00197"; ID "KWMTBOMO00197.mrna1.exon3"; Parent "KWMTBOMO00197.mrna1";
Bomo_Chr1	.	exon	6210438	6210562	.	+	.	gene_id "KWMTBOMO00197"; ID "KWMTBOMO00197.mrna1.exon4"; Parent "KWMTBOMO00197.mrna1";
Bomo_Chr1	.	exon	6211719	6211848	.	+	.	gene_id "KWMTBOMO00197"; ID "KWMTBOMO00197.mrna1.exon5"; Parent "KWMTBOMO00197.mrna1";
Bomo_Chr1	.	exon	6211987	6212064	.	+	.	gene_id "KWMTBOMO00197"; ID "KWMTBOMO00197.mrna1.exon6"; Parent "KWMTBOMO00197.mrna1";
Bomo_Chr1	.	exon	6213746	6214189	.	+	.	gene_id "KWMTBOMO00197"; ID "KWMTBOMO00197.mrna1.exon7"; Parent "KWMTBOMO00197.mrna1";
Bomo_Chr1	.	gene	6214214	6218332	0.38	-	.	gene_id "KWMTBOMO00198"; ID "KWMTBOMO00198; Name "KWMTBOMO00198";
Bomo_Chr1	.	mRNA	6214214	6218332	0.38	-	.	gene_id "KWMTBOMO00198"; ID "KWMTBOMO00198.mrna1; Name "KWMTBOMO00198"; Parent "KWMTBOMO00198";
Bomo_Chr1	.	exon	6214214	6214729	.	-	.	gene_id "KWMTBOMO00198"; ID "KWMTBOMO00198.mrna1.exon1"; Parent "KWMTBOMO00198.mrna1";
Bomo_Chr1	.	exon	6215023	6215178	.	-	.	gene_id "KWMTBOMO00198"; ID "KWMTBOMO00198.mrna1.exon2"; Parent "KWMTBOMO00198.mrna1";
Bomo_Chr1	.	exon	6217051	6217188	.	-	.	gene_id "KWMTBOMO00198"; ID "KWMTBOMO00198.mrna1.exon3"; Parent "KWMTBOMO00198.mrna1";
Bomo_Chr1	.	exon	6217805	6218332	.	-	.	gene_id "KWMTBOMO00198"; ID "KWMTBOMO00198.mrna1.exon4"; Parent "KWMTBOMO00198.mrna1";
Bomo_Chr1	.	gene	6227134	6272752	0.21	-	.	gene_id "KWMTBOMO00199"; ID "KWMTBOMO00199; Name "KWMTBOMO00199";
Bomo_Chr1	.	mRNA	6227134	6272752	0.12	-	.	gene_id "KWMTBOMO00199"; ID "KWMTBOMO00199.mrna1; Name "KWMTBOMO00199"; Parent "KWMTBOMO00199";
Bomo_Chr1	.	exon	6227134	6227372	.	-	.	gene_id "KWMTBOMO00199"; ID "KWMTBOMO00199.mrna1.exon1"; Parent "KWMTBOMO00199.mrna1";
Bomo_Chr1	.	exon	6227784	6228030	.	-	.	gene_id "KWMTBOMO00199"; ID "KWMTBOMO00199.mrna1.exon2"; Parent "KWMTBOMO00199.mrna1";
Bomo_Chr1	.	exon	6229324	6229575	.	-	.	gene_id "KWMTBOMO00199"; ID "KWMTBOMO00199.mrna1.exon3"; Parent "KWMTBOMO00199.mrna1";
Bomo_Chr1	.	exon	6231059	6231177	.	-	.	gene_id "KWMTBOMO00199"; ID "KWMTBOMO00199.mrna1.exon4"; Parent "KWMTBOMO00199.mrna1";
Bomo_Chr1	.	exon	6232253	6232375	.	-	.	gene_id "KWMTBOMO00199"; ID "KWMTBOMO00199.mrna1.exon5"; Parent "KWMTBOMO00199.mrna1";
Bomo_Chr1	.	exon	6234116	6234297	.	-	.	gene_id "KWMTBOMO00199"; ID "KWMTBOMO00199.mrna1.exon6"; Parent "KWMTBOMO00199.mrna1";
Bomo_Chr1	.	exon	6234957	6235406	.	-	.	gene_id "KWMTBOMO00199"; ID "KWMTBOMO00199.mrna1.exon7"; Parent "KWMTBOMO00199.mrna1";
Bomo_Chr1	.	exon	6235817	6236024	.	-	.	gene_id "KWMTBOMO00199"; ID "KWMTBOMO00199.mrna1.exon8"; Parent "KWMTBOMO00199.mrna1";
Bomo_Chr1	.	exon	6236102	6236397	.	-	.	gene_id "KWMTBOMO00199"; ID "KWMTBOMO00199.mrna1.exon9"; Parent "KWMTBOMO00199.mrna1";
Bomo_Chr1	.	exon	6239933	6240080	.	-	.	gene_id "KWMTBOMO00199"; ID "KWMTBOMO00199.mrna1.exon10"; Parent "KWMTBOMO00199.mrna1";
Bomo_Chr1	.	exon	6240169	6240400	.	-	.	gene_id "KWMTBOMO00199"; ID "KWMTBOMO00199.mrna1.exon11"; Parent "KWMTBOMO00199.mrna1";
Bomo_Chr1	.	exon	6244306	6244411	.	-	.	gene_id "KWMTBOMO00199"; ID "KWMTBOMO00199.mrna1.exon12"; Parent "KWMTBOMO00199.mrna1";
Bomo_Chr1	.	exon	6261764	6261866	.	-	.	gene_id "KWMTBOMO00199"; ID "KWMTBOMO00199.mrna1.exon13"; Parent "KWMTBOMO00199.mrna1";
Bomo_Chr1	.	exon	6272686	6272752	.	-	.	gene_id "KWMTBOMO00199"; ID "KWMTBOMO00199.mrna1.exon14"; Parent "KWMTBOMO00199.mrna1";
Bomo_Chr1	.	gene	6273243	6278029	0.23	+	.	gene_id "KWMTBOMO00200"; ID "KWMTBOMO00200; Name "KWMTBOMO00200";
Bomo_Chr1	.	mRNA	6273243	6278029	0.23	+	.	gene_id "KWMTBOMO00200"; ID "KWMTBOMO00200.mrna1; Name "KWMTBOMO00200"; Parent "KWMTBOMO00200";
Bomo_Chr1	.	exon	6273243	6273389	.	+	.	gene_id "KWMTBOMO00200"; ID "KWMTBOMO00200.mrna1.exon1"; Parent "KWMTBOMO00200.mrna1";
Bomo_Chr1	.	exon	6277097	6277249	.	+	.	gene_id "KWMTBOMO00200"; ID "KWMTBOMO00200.mrna1.exon2"; Parent "KWMTBOMO00200.mrna1";
Bomo_Chr1	.	exon	6277618	6278029	.	+	.	gene_id "KWMTBOMO00200"; ID "KWMTBOMO00200.mrna1.exon3"; Parent "KWMTBOMO00200.mrna1";
Bomo_Chr1	.	gene	6281373	6331221	0.19	+	.	gene_id "KWMTBOMO00201"; ID "KWMTBOMO00201; Name "KWMTBOMO00201";
Bomo_Chr1	.	mRNA	6281373	6331221	0.19	+	.	gene_id "KWMTBOMO00201"; ID "KWMTBOMO00201.mrna1; Name "KWMTBOMO00201"; Parent "KWMTBOMO00201";
Bomo_Chr1	.	exon	6281373	6281460	.	+	.	gene_id "KWMTBOMO00201"; ID "KWMTBOMO00201.mrna1.exon1"; Parent "KWMTBOMO00201.mrna1";
Bomo_Chr1	.	exon	6281698	6281835	.	+	.	gene_id "KWMTBOMO00201"; ID "KWMTBOMO00201.mrna1.exon2"; Parent "KWMTBOMO00201.mrna1";
Bomo_Chr1	.	exon	6289364	6289474	.	+	.	gene_id "KWMTBOMO00201"; ID "KWMTBOMO00201.mrna1.exon3"; Parent "KWMTBOMO00201.mrna1";
Bomo_Chr1	.	exon	6302576	6302747	.	+	.	gene_id "KWMTBOMO00201"; ID "KWMTBOMO00201.mrna1.exon4"; Parent "KWMTBOMO00201.mrna1";
Bomo_Chr1	.	exon	6321105	6321234	.	+	.	gene_id "KWMTBOMO00201"; ID "KWMTBOMO00201.mrna1.exon5"; Parent "KWMTBOMO00201.mrna1";
Bomo_Chr1	.	exon	6321402	6321640	.	+	.	gene_id "KWMTBOMO00201"; ID "KWMTBOMO00201.mrna1.exon6"; Parent "KWMTBOMO00201.mrna1";
Bomo_Chr1	.	exon	6324195	6324323	.	+	.	gene_id "KWMTBOMO00201"; ID "KWMTBOMO00201.mrna1.exon7"; Parent "KWMTBOMO00201.mrna1";
Bomo_Chr1	.	exon	6326057	6326164	.	+	.	gene_id "KWMTBOMO00201"; ID "KWMTBOMO00201.mrna1.exon8"; Parent "KWMTBOMO00201.mrna1";
Bomo_Chr1	.	exon	6327758	6327988	.	+	.	gene_id "KWMTBOMO00201"; ID "KWMTBOMO00201.mrna1.exon9"; Parent "KWMTBOMO00201.mrna1";
Bomo_Chr1	.	exon	6329367	6329631	.	+	.	gene_id "KWMTBOMO00201"; ID "KWMTBOMO00201.mrna1.exon10"; Parent "KWMTBOMO00201.mrna1";
Bomo_Chr1	.	exon	6330479	6331014	.	+	.	gene_id "KWMTBOMO00201"; ID "KWMTBOMO00201.mrna1.exon11"; Parent "KWMTBOMO00201.mrna1";
Bomo_Chr1	.	exon	6331110	6331221	.	+	.	gene_id "KWMTBOMO00201"; ID "KWMTBOMO00201.mrna1.exon12"; Parent "KWMTBOMO00201.mrna1";
Bomo_Chr1	.	gene	6333263	6339681	0.09	+	.	gene_id "KWMTBOMO00202"; ID "KWMTBOMO00202; Name "KWMTBOMO00202";
Bomo_Chr1	.	mRNA	6333263	6339681	0.09	+	.	gene_id "KWMTBOMO00202"; ID "KWMTBOMO00202.mrna1; Name "KWMTBOMO00202"; Parent "KWMTBOMO00202";
Bomo_Chr1	.	exon	6333263	6333455	.	+	.	gene_id "KWMTBOMO00202"; ID "KWMTBOMO00202.mrna1.exon1"; Parent "KWMTBOMO00202.mrna1";
Bomo_Chr1	.	exon	6336343	6336552	.	+	.	gene_id "KWMTBOMO00202"; ID "KWMTBOMO00202.mrna1.exon2"; Parent "KWMTBOMO00202.mrna1";
Bomo_Chr1	.	exon	6337055	6337165	.	+	.	gene_id "KWMTBOMO00202"; ID "KWMTBOMO00202.mrna1.exon3"; Parent "KWMTBOMO00202.mrna1";
Bomo_Chr1	.	exon	6337964	6338056	.	+	.	gene_id "KWMTBOMO00202"; ID "KWMTBOMO00202.mrna1.exon4"; Parent "KWMTBOMO00202.mrna1";
Bomo_Chr1	.	exon	6339478	6339681	.	+	.	gene_id "KWMTBOMO00202"; ID "KWMTBOMO00202.mrna1.exon5"; Parent "KWMTBOMO00202.mrna1";
Bomo_Chr1	.	gene	6341653	6357879	0.37	+	.	gene_id "KWMTBOMO00203"; ID "KWMTBOMO00203; Name "KWMTBOMO00203";
Bomo_Chr1	.	mRNA	6341653	6357879	0.22	+	.	gene_id "KWMTBOMO00203"; ID "KWMTBOMO00203.mrna1; Name "KWMTBOMO00203"; Parent "KWMTBOMO00203";
Bomo_Chr1	.	exon	6341653	6341680	.	+	.	gene_id "KWMTBOMO00203"; ID "KWMTBOMO00203.mrna1.exon1"; Parent "KWMTBOMO00203.mrna1";
Bomo_Chr1	.	exon	6341879	6342013	.	+	.	gene_id "KWMTBOMO00203"; ID "KWMTBOMO00203.mrna1.exon2"; Parent "KWMTBOMO00203.mrna1";
Bomo_Chr1	.	exon	6342275	6342352	.	+	.	gene_id "KWMTBOMO00203"; ID "KWMTBOMO00203.mrna1.exon3"; Parent "KWMTBOMO00203.mrna1";
Bomo_Chr1	.	exon	6343199	6343596	.	+	.	gene_id "KWMTBOMO00203"; ID "KWMTBOMO00203.mrna1.exon4"; Parent "KWMTBOMO00203.mrna1";
Bomo_Chr1	.	exon	6343692	6343888	.	+	.	gene_id "KWMTBOMO00203"; ID "KWMTBOMO00203.mrna1.exon5"; Parent "KWMTBOMO00203.mrna1";
Bomo_Chr1	.	exon	6343957	6344164	.	+	.	gene_id "KWMTBOMO00203"; ID "KWMTBOMO00203.mrna1.exon6"; Parent "KWMTBOMO00203.mrna1";
Bomo_Chr1	.	exon	6344251	6344439	.	+	.	gene_id "KWMTBOMO00203"; ID "KWMTBOMO00203.mrna1.exon7"; Parent "KWMTBOMO00203.mrna1";
Bomo_Chr1	.	exon	6346126	6346277	.	+	.	gene_id "KWMTBOMO00203"; ID "KWMTBOMO00203.mrna1.exon8"; Parent "KWMTBOMO00203.mrna1";
Bomo_Chr1	.	exon	6347095	6347227	.	+	.	gene_id "KWMTBOMO00203"; ID "KWMTBOMO00203.mrna1.exon9"; Parent "KWMTBOMO00203.mrna1";
Bomo_Chr1	.	exon	6348269	6348457	.	+	.	gene_id "KWMTBOMO00203"; ID "KWMTBOMO00203.mrna1.exon10"; Parent "KWMTBOMO00203.mrna1";
Bomo_Chr1	.	exon	6349210	6349338	.	+	.	gene_id "KWMTBOMO00203"; ID "KWMTBOMO00203.mrna1.exon11"; Parent "KWMTBOMO00203.mrna1";
Bomo_Chr1	.	exon	6352433	6352614	.	+	.	gene_id "KWMTBOMO00203"; ID "KWMTBOMO00203.mrna1.exon12"; Parent "KWMTBOMO00203.mrna1";
Bomo_Chr1	.	exon	6353792	6354009	.	+	.	gene_id "KWMTBOMO00203"; ID "KWMTBOMO00203.mrna1.exon13"; Parent "KWMTBOMO00203.mrna1";
Bomo_Chr1	.	exon	6355328	6355504	.	+	.	gene_id "KWMTBOMO00203"; ID "KWMTBOMO00203.mrna1.exon14"; Parent "KWMTBOMO00203.mrna1";
Bomo_Chr1	.	exon	6355992	6356163	.	+	.	gene_id "KWMTBOMO00203"; ID "KWMTBOMO00203.mrna1.exon15"; Parent "KWMTBOMO00203.mrna1";
Bomo_Chr1	.	exon	6356783	6356940	.	+	.	gene_id "KWMTBOMO00203"; ID "KWMTBOMO00203.mrna1.exon16"; Parent "KWMTBOMO00203.mrna1";
Bomo_Chr1	.	exon	6357781	6357879	.	+	.	gene_id "KWMTBOMO00203"; ID "KWMTBOMO00203.mrna1.exon17"; Parent "KWMTBOMO00203.mrna1";
Bomo_Chr1	.	gene	6367352	6386570	0.15	-	.	gene_id "KWMTBOMO00204"; ID "KWMTBOMO00204; Name "KWMTBOMO00204";
Bomo_Chr1	.	mRNA	6367352	6386570	0.1	-	.	gene_id "KWMTBOMO00204"; ID "KWMTBOMO00204.mrna1; Name "KWMTBOMO00204"; Parent "KWMTBOMO00204";
Bomo_Chr1	.	exon	6367352	6367656	.	-	.	gene_id "KWMTBOMO00204"; ID "KWMTBOMO00204.mrna1.exon1"; Parent "KWMTBOMO00204.mrna1";
Bomo_Chr1	.	exon	6368042	6368154	.	-	.	gene_id "KWMTBOMO00204"; ID "KWMTBOMO00204.mrna1.exon2"; Parent "KWMTBOMO00204.mrna1";
Bomo_Chr1	.	exon	6370166	6370367	.	-	.	gene_id "KWMTBOMO00204"; ID "KWMTBOMO00204.mrna1.exon3"; Parent "KWMTBOMO00204.mrna1";
Bomo_Chr1	.	exon	6371282	6371446	.	-	.	gene_id "KWMTBOMO00204"; ID "KWMTBOMO00204.mrna1.exon4"; Parent "KWMTBOMO00204.mrna1";
Bomo_Chr1	.	exon	6386232	6386570	.	-	.	gene_id "KWMTBOMO00204"; ID "KWMTBOMO00204.mrna1.exon5"; Parent "KWMTBOMO00204.mrna1";
Bomo_Chr1	.	gene	6402929	6416160	0.05	-	.	gene_id "KWMTBOMO00205"; ID "KWMTBOMO00205; Name "KWMTBOMO00205";
Bomo_Chr1	.	mRNA	6402929	6416160	0.05	-	.	gene_id "KWMTBOMO00205"; ID "KWMTBOMO00205.mrna1; Name "KWMTBOMO00205"; Parent "KWMTBOMO00205";
Bomo_Chr1	.	exon	6402929	6403280	.	-	.	gene_id "KWMTBOMO00205"; ID "KWMTBOMO00205.mrna1.exon1"; Parent "KWMTBOMO00205.mrna1";
Bomo_Chr1	.	exon	6404659	6404771	.	-	.	gene_id "KWMTBOMO00205"; ID "KWMTBOMO00205.mrna1.exon2"; Parent "KWMTBOMO00205.mrna1";
Bomo_Chr1	.	exon	6407186	6407387	.	-	.	gene_id "KWMTBOMO00205"; ID "KWMTBOMO00205.mrna1.exon3"; Parent "KWMTBOMO00205.mrna1";
Bomo_Chr1	.	exon	6409148	6409303	.	-	.	gene_id "KWMTBOMO00205"; ID "KWMTBOMO00205.mrna1.exon4"; Parent "KWMTBOMO00205.mrna1";
Bomo_Chr1	.	exon	6415224	6415694	.	-	.	gene_id "KWMTBOMO00205"; ID "KWMTBOMO00205.mrna1.exon5"; Parent "KWMTBOMO00205.mrna1";
Bomo_Chr1	.	exon	6415911	6416160	.	-	.	gene_id "KWMTBOMO00205"; ID "KWMTBOMO00205.mrna1.exon6"; Parent "KWMTBOMO00205.mrna1";
Bomo_Chr1	.	gene	6420051	6424051	0.18	+	.	gene_id "KWMTBOMO00206"; ID "KWMTBOMO00206; Name "KWMTBOMO00206";
Bomo_Chr1	.	mRNA	6420051	6424051	0.18	+	.	gene_id "KWMTBOMO00206"; ID "KWMTBOMO00206.mrna1; Name "KWMTBOMO00206"; Parent "KWMTBOMO00206";
Bomo_Chr1	.	exon	6420051	6420812	.	+	.	gene_id "KWMTBOMO00206"; ID "KWMTBOMO00206.mrna1.exon1"; Parent "KWMTBOMO00206.mrna1";
Bomo_Chr1	.	exon	6421154	6424051	.	+	.	gene_id "KWMTBOMO00206"; ID "KWMTBOMO00206.mrna1.exon2"; Parent "KWMTBOMO00206.mrna1";
Bomo_Chr1	.	gene	6424425	6425490	0.49	-	.	gene_id "KWMTBOMO00207"; ID "KWMTBOMO00207; Name "KWMTBOMO00207";
Bomo_Chr1	.	mRNA	6424425	6425490	0.49	-	.	gene_id "KWMTBOMO00207"; ID "KWMTBOMO00207.mrna1; Name "KWMTBOMO00207"; Parent "KWMTBOMO00207";
Bomo_Chr1	.	exon	6424425	6424829	.	-	.	gene_id "KWMTBOMO00207"; ID "KWMTBOMO00207.mrna1.exon1"; Parent "KWMTBOMO00207.mrna1";
Bomo_Chr1	.	exon	6425441	6425490	.	-	.	gene_id "KWMTBOMO00207"; ID "KWMTBOMO00207.mrna1.exon2"; Parent "KWMTBOMO00207.mrna1";
Bomo_Chr1	.	gene	6434379	6446320	0.23	-	.	gene_id "KWMTBOMO00208"; ID "KWMTBOMO00208; Name "KWMTBOMO00208";
Bomo_Chr1	.	mRNA	6434379	6446320	0.23	-	.	gene_id "KWMTBOMO00208"; ID "KWMTBOMO00208.mrna1; Name "KWMTBOMO00208"; Parent "KWMTBOMO00208";
Bomo_Chr1	.	exon	6434379	6434669	.	-	.	gene_id "KWMTBOMO00208"; ID "KWMTBOMO00208.mrna1.exon1"; Parent "KWMTBOMO00208.mrna1";
Bomo_Chr1	.	exon	6438297	6438409	.	-	.	gene_id "KWMTBOMO00208"; ID "KWMTBOMO00208.mrna1.exon2"; Parent "KWMTBOMO00208.mrna1";
Bomo_Chr1	.	exon	6439899	6440100	.	-	.	gene_id "KWMTBOMO00208"; ID "KWMTBOMO00208.mrna1.exon3"; Parent "KWMTBOMO00208.mrna1";
Bomo_Chr1	.	exon	6441974	6442135	.	-	.	gene_id "KWMTBOMO00208"; ID "KWMTBOMO00208.mrna1.exon4"; Parent "KWMTBOMO00208.mrna1";
Bomo_Chr1	.	exon	6446038	6446320	.	-	.	gene_id "KWMTBOMO00208"; ID "KWMTBOMO00208.mrna1.exon5"; Parent "KWMTBOMO00208.mrna1";
Bomo_Chr1	.	gene	6453989	6547690	0.34	-	.	gene_id "KWMTBOMO00209"; ID "KWMTBOMO00209; Name "KWMTBOMO00209";
Bomo_Chr1	.	mRNA	6453989	6547690	0.34	-	.	gene_id "KWMTBOMO00209"; ID "KWMTBOMO00209.mrna1; Name "KWMTBOMO00209"; Parent "KWMTBOMO00209";
Bomo_Chr1	.	exon	6453989	6454210	.	-	.	gene_id "KWMTBOMO00209"; ID "KWMTBOMO00209.mrna1.exon1"; Parent "KWMTBOMO00209.mrna1";
Bomo_Chr1	.	exon	6454748	6454944	.	-	.	gene_id "KWMTBOMO00209"; ID "KWMTBOMO00209.mrna1.exon2"; Parent "KWMTBOMO00209.mrna1";
Bomo_Chr1	.	exon	6455322	6455589	.	-	.	gene_id "KWMTBOMO00209"; ID "KWMTBOMO00209.mrna1.exon3"; Parent "KWMTBOMO00209.mrna1";
Bomo_Chr1	.	exon	6455925	6456090	.	-	.	gene_id "KWMTBOMO00209"; ID "KWMTBOMO00209.mrna1.exon4"; Parent "KWMTBOMO00209.mrna1";
Bomo_Chr1	.	exon	6456685	6456907	.	-	.	gene_id "KWMTBOMO00209"; ID "KWMTBOMO00209.mrna1.exon5"; Parent "KWMTBOMO00209.mrna1";
Bomo_Chr1	.	exon	6456992	6457681	.	-	.	gene_id "KWMTBOMO00209"; ID "KWMTBOMO00209.mrna1.exon6"; Parent "KWMTBOMO00209.mrna1";
Bomo_Chr1	.	exon	6547640	6547690	.	-	.	gene_id "KWMTBOMO00209"; ID "KWMTBOMO00209.mrna1.exon7"; Parent "KWMTBOMO00209.mrna1";
Bomo_Chr1	.	gene	6563496	6575250	0.39	-	.	gene_id "KWMTBOMO00210"; ID "KWMTBOMO00210; Name "KWMTBOMO00210";
Bomo_Chr1	.	mRNA	6563496	6575250	0.39	-	.	gene_id "KWMTBOMO00210"; ID "KWMTBOMO00210.mrna1; Name "KWMTBOMO00210"; Parent "KWMTBOMO00210";
Bomo_Chr1	.	exon	6563496	6563645	.	-	.	gene_id "KWMTBOMO00210"; ID "KWMTBOMO00210.mrna1.exon1"; Parent "KWMTBOMO00210.mrna1";
Bomo_Chr1	.	exon	6566354	6566483	.	-	.	gene_id "KWMTBOMO00210"; ID "KWMTBOMO00210.mrna1.exon2"; Parent "KWMTBOMO00210.mrna1";
Bomo_Chr1	.	exon	6567321	6567466	.	-	.	gene_id "KWMTBOMO00210"; ID "KWMTBOMO00210.mrna1.exon3"; Parent "KWMTBOMO00210.mrna1";
Bomo_Chr1	.	exon	6568958	6569091	.	-	.	gene_id "KWMTBOMO00210"; ID "KWMTBOMO00210.mrna1.exon4"; Parent "KWMTBOMO00210.mrna1";
Bomo_Chr1	.	exon	6569885	6570076	.	-	.	gene_id "KWMTBOMO00210"; ID "KWMTBOMO00210.mrna1.exon5"; Parent "KWMTBOMO00210.mrna1";
Bomo_Chr1	.	exon	6572141	6572257	.	-	.	gene_id "KWMTBOMO00210"; ID "KWMTBOMO00210.mrna1.exon6"; Parent "KWMTBOMO00210.mrna1";
Bomo_Chr1	.	exon	6572449	6572659	.	-	.	gene_id "KWMTBOMO00210"; ID "KWMTBOMO00210.mrna1.exon7"; Parent "KWMTBOMO00210.mrna1";
Bomo_Chr1	.	exon	6572798	6572989	.	-	.	gene_id "KWMTBOMO00210"; ID "KWMTBOMO00210.mrna1.exon8"; Parent "KWMTBOMO00210.mrna1";
Bomo_Chr1	.	exon	6573279	6573406	.	-	.	gene_id "KWMTBOMO00210"; ID "KWMTBOMO00210.mrna1.exon9"; Parent "KWMTBOMO00210.mrna1";
Bomo_Chr1	.	exon	6573814	6573933	.	-	.	gene_id "KWMTBOMO00210"; ID "KWMTBOMO00210.mrna1.exon10"; Parent "KWMTBOMO00210.mrna1";
Bomo_Chr1	.	exon	6574252	6574333	.	-	.	gene_id "KWMTBOMO00210"; ID "KWMTBOMO00210.mrna1.exon11"; Parent "KWMTBOMO00210.mrna1";
Bomo_Chr1	.	exon	6574446	6574620	.	-	.	gene_id "KWMTBOMO00210"; ID "KWMTBOMO00210.mrna1.exon12"; Parent "KWMTBOMO00210.mrna1";
Bomo_Chr1	.	exon	6575085	6575250	.	-	.	gene_id "KWMTBOMO00210"; ID "KWMTBOMO00210.mrna1.exon13"; Parent "KWMTBOMO00210.mrna1";
Bomo_Chr1	.	gene	6576261	6636040	0.97	+	.	gene_id "KWMTBOMO00211"; ID "KWMTBOMO00211; Name "KWMTBOMO00211";
Bomo_Chr1	.	mRNA	6576261	6636040	0.57	+	.	gene_id "KWMTBOMO00211"; ID "KWMTBOMO00211.mrna1; Name "KWMTBOMO00211"; Parent "KWMTBOMO00211";
Bomo_Chr1	.	exon	6576261	6576286	.	+	.	gene_id "KWMTBOMO00211"; ID "KWMTBOMO00211.mrna1.exon1"; Parent "KWMTBOMO00211.mrna1";
Bomo_Chr1	.	exon	6579314	6580797	.	+	.	gene_id "KWMTBOMO00211"; ID "KWMTBOMO00211.mrna1.exon2"; Parent "KWMTBOMO00211.mrna1";
Bomo_Chr1	.	exon	6581104	6581220	.	+	.	gene_id "KWMTBOMO00211"; ID "KWMTBOMO00211.mrna1.exon3"; Parent "KWMTBOMO00211.mrna1";
Bomo_Chr1	.	exon	6581636	6581687	.	+	.	gene_id "KWMTBOMO00211"; ID "KWMTBOMO00211.mrna1.exon4"; Parent "KWMTBOMO00211.mrna1";
Bomo_Chr1	.	exon	6602644	6602870	.	+	.	gene_id "KWMTBOMO00211"; ID "KWMTBOMO00211.mrna1.exon5"; Parent "KWMTBOMO00211.mrna1";
Bomo_Chr1	.	exon	6617302	6617479	.	+	.	gene_id "KWMTBOMO00211"; ID "KWMTBOMO00211.mrna1.exon6"; Parent "KWMTBOMO00211.mrna1";
Bomo_Chr1	.	exon	6625581	6625724	.	+	.	gene_id "KWMTBOMO00211"; ID "KWMTBOMO00211.mrna1.exon7"; Parent "KWMTBOMO00211.mrna1";
Bomo_Chr1	.	exon	6633050	6633205	.	+	.	gene_id "KWMTBOMO00211"; ID "KWMTBOMO00211.mrna1.exon8"; Parent "KWMTBOMO00211.mrna1";
Bomo_Chr1	.	exon	6634910	6635129	.	+	.	gene_id "KWMTBOMO00211"; ID "KWMTBOMO00211.mrna1.exon9"; Parent "KWMTBOMO00211.mrna1";
Bomo_Chr1	.	exon	6635660	6636040	.	+	.	gene_id "KWMTBOMO00211"; ID "KWMTBOMO00211.mrna1.exon10"; Parent "KWMTBOMO00211.mrna1";
Bomo_Chr1	.	gene	6650913	6770380	0.34	-	.	gene_id "KWMTBOMO00212"; ID "KWMTBOMO00212; Name "KWMTBOMO00212";
Bomo_Chr1	.	mRNA	6650913	6770380	0.34	-	.	gene_id "KWMTBOMO00212"; ID "KWMTBOMO00212.mrna1; Name "KWMTBOMO00212"; Parent "KWMTBOMO00212";
Bomo_Chr1	.	exon	6650913	6651182	.	-	.	gene_id "KWMTBOMO00212"; ID "KWMTBOMO00212.mrna1.exon1"; Parent "KWMTBOMO00212.mrna1";
Bomo_Chr1	.	exon	6666991	6667119	.	-	.	gene_id "KWMTBOMO00212"; ID "KWMTBOMO00212.mrna1.exon2"; Parent "KWMTBOMO00212.mrna1";
Bomo_Chr1	.	exon	6675872	6676016	.	-	.	gene_id "KWMTBOMO00212"; ID "KWMTBOMO00212.mrna1.exon3"; Parent "KWMTBOMO00212.mrna1";
Bomo_Chr1	.	exon	6679614	6679697	.	-	.	gene_id "KWMTBOMO00212"; ID "KWMTBOMO00212.mrna1.exon4"; Parent "KWMTBOMO00212.mrna1";
Bomo_Chr1	.	exon	6713955	6714017	.	-	.	gene_id "KWMTBOMO00212"; ID "KWMTBOMO00212.mrna1.exon5"; Parent "KWMTBOMO00212.mrna1";
Bomo_Chr1	.	exon	6723370	6723465	.	-	.	gene_id "KWMTBOMO00212"; ID "KWMTBOMO00212.mrna1.exon6"; Parent "KWMTBOMO00212.mrna1";
Bomo_Chr1	.	exon	6727528	6727613	.	-	.	gene_id "KWMTBOMO00212"; ID "KWMTBOMO00212.mrna1.exon7"; Parent "KWMTBOMO00212.mrna1";
Bomo_Chr1	.	exon	6741757	6741880	.	-	.	gene_id "KWMTBOMO00212"; ID "KWMTBOMO00212.mrna1.exon8"; Parent "KWMTBOMO00212.mrna1";
Bomo_Chr1	.	exon	6743885	6743971	.	-	.	gene_id "KWMTBOMO00212"; ID "KWMTBOMO00212.mrna1.exon9"; Parent "KWMTBOMO00212.mrna1";
Bomo_Chr1	.	exon	6770365	6770380	.	-	.	gene_id "KWMTBOMO00212"; ID "KWMTBOMO00212.mrna1.exon10"; Parent "KWMTBOMO00212.mrna1";
Bomo_Chr1	.	gene	6795625	6816114	0.62	-	.	gene_id "KWMTBOMO00213"; ID "KWMTBOMO00213; Name "KWMTBOMO00213";
Bomo_Chr1	.	mRNA	6795625	6816114	0.19	-	.	gene_id "KWMTBOMO00213"; ID "KWMTBOMO00213.mrna1; Name "KWMTBOMO00213"; Parent "KWMTBOMO00213";
Bomo_Chr1	.	exon	6795625	6795912	.	-	.	gene_id "KWMTBOMO00213"; ID "KWMTBOMO00213.mrna1.exon1"; Parent "KWMTBOMO00213.mrna1";
Bomo_Chr1	.	exon	6797298	6797708	.	-	.	gene_id "KWMTBOMO00213"; ID "KWMTBOMO00213.mrna1.exon2"; Parent "KWMTBOMO00213.mrna1";
Bomo_Chr1	.	exon	6798163	6798370	.	-	.	gene_id "KWMTBOMO00213"; ID "KWMTBOMO00213.mrna1.exon3"; Parent "KWMTBOMO00213.mrna1";
Bomo_Chr1	.	exon	6799606	6799712	.	-	.	gene_id "KWMTBOMO00213"; ID "KWMTBOMO00213.mrna1.exon4"; Parent "KWMTBOMO00213.mrna1";
Bomo_Chr1	.	exon	6805859	6806047	.	-	.	gene_id "KWMTBOMO00213"; ID "KWMTBOMO00213.mrna1.exon5"; Parent "KWMTBOMO00213.mrna1";
Bomo_Chr1	.	exon	6806205	6806313	.	-	.	gene_id "KWMTBOMO00213"; ID "KWMTBOMO00213.mrna1.exon6"; Parent "KWMTBOMO00213.mrna1";
Bomo_Chr1	.	exon	6806617	6806729	.	-	.	gene_id "KWMTBOMO00213"; ID "KWMTBOMO00213.mrna1.exon7"; Parent "KWMTBOMO00213.mrna1";
Bomo_Chr1	.	exon	6807782	6807883	.	-	.	gene_id "KWMTBOMO00213"; ID "KWMTBOMO00213.mrna1.exon8"; Parent "KWMTBOMO00213.mrna1";
Bomo_Chr1	.	exon	6808142	6808399	.	-	.	gene_id "KWMTBOMO00213"; ID "KWMTBOMO00213.mrna1.exon9"; Parent "KWMTBOMO00213.mrna1";
Bomo_Chr1	.	exon	6812317	6812503	.	-	.	gene_id "KWMTBOMO00213"; ID "KWMTBOMO00213.mrna1.exon10"; Parent "KWMTBOMO00213.mrna1";
Bomo_Chr1	.	exon	6814609	6814746	.	-	.	gene_id "KWMTBOMO00213"; ID "KWMTBOMO00213.mrna1.exon11"; Parent "KWMTBOMO00213.mrna1";
Bomo_Chr1	.	exon	6815264	6815419	.	-	.	gene_id "KWMTBOMO00213"; ID "KWMTBOMO00213.mrna1.exon12"; Parent "KWMTBOMO00213.mrna1";
Bomo_Chr1	.	exon	6816024	6816114	.	-	.	gene_id "KWMTBOMO00213"; ID "KWMTBOMO00213.mrna1.exon13"; Parent "KWMTBOMO00213.mrna1";
Bomo_Chr1	.	gene	6826847	6849914	0.09	-	.	gene_id "KWMTBOMO00214"; ID "KWMTBOMO00214; Name "KWMTBOMO00214";
Bomo_Chr1	.	mRNA	6826847	6849914	0.09	-	.	gene_id "KWMTBOMO00214"; ID "KWMTBOMO00214.mrna1; Name "KWMTBOMO00214"; Parent "KWMTBOMO00214";
Bomo_Chr1	.	exon	6826847	6826957	.	-	.	gene_id "KWMTBOMO00214"; ID "KWMTBOMO00214.mrna1.exon1"; Parent "KWMTBOMO00214.mrna1";
Bomo_Chr1	.	exon	6831116	6831308	.	-	.	gene_id "KWMTBOMO00214"; ID "KWMTBOMO00214.mrna1.exon2"; Parent "KWMTBOMO00214.mrna1";
Bomo_Chr1	.	exon	6832848	6833059	.	-	.	gene_id "KWMTBOMO00214"; ID "KWMTBOMO00214.mrna1.exon3"; Parent "KWMTBOMO00214.mrna1";
Bomo_Chr1	.	exon	6833716	6833971	.	-	.	gene_id "KWMTBOMO00214"; ID "KWMTBOMO00214.mrna1.exon4"; Parent "KWMTBOMO00214.mrna1";
Bomo_Chr1	.	exon	6834440	6834624	.	-	.	gene_id "KWMTBOMO00214"; ID "KWMTBOMO00214.mrna1.exon5"; Parent "KWMTBOMO00214.mrna1";
Bomo_Chr1	.	exon	6835563	6835722	.	-	.	gene_id "KWMTBOMO00214"; ID "KWMTBOMO00214.mrna1.exon6"; Parent "KWMTBOMO00214.mrna1";
Bomo_Chr1	.	exon	6836580	6836677	.	-	.	gene_id "KWMTBOMO00214"; ID "KWMTBOMO00214.mrna1.exon7"; Parent "KWMTBOMO00214.mrna1";
Bomo_Chr1	.	exon	6837752	6837965	.	-	.	gene_id "KWMTBOMO00214"; ID "KWMTBOMO00214.mrna1.exon8"; Parent "KWMTBOMO00214.mrna1";
Bomo_Chr1	.	exon	6838394	6838605	.	-	.	gene_id "KWMTBOMO00214"; ID "KWMTBOMO00214.mrna1.exon9"; Parent "KWMTBOMO00214.mrna1";
Bomo_Chr1	.	exon	6839383	6839554	.	-	.	gene_id "KWMTBOMO00214"; ID "KWMTBOMO00214.mrna1.exon10"; Parent "KWMTBOMO00214.mrna1";
Bomo_Chr1	.	exon	6841437	6841653	.	-	.	gene_id "KWMTBOMO00214"; ID "KWMTBOMO00214.mrna1.exon11"; Parent "KWMTBOMO00214.mrna1";
Bomo_Chr1	.	exon	6842627	6842765	.	-	.	gene_id "KWMTBOMO00214"; ID "KWMTBOMO00214.mrna1.exon12"; Parent "KWMTBOMO00214.mrna1";
Bomo_Chr1	.	exon	6849478	6849596	.	-	.	gene_id "KWMTBOMO00214"; ID "KWMTBOMO00214.mrna1.exon13"; Parent "KWMTBOMO00214.mrna1";
Bomo_Chr1	.	exon	6849847	6849914	.	-	.	gene_id "KWMTBOMO00214"; ID "KWMTBOMO00214.mrna1.exon14"; Parent "KWMTBOMO00214.mrna1";
Bomo_Chr1	.	gene	6857415	6905682	0.35	+	.	gene_id "KWMTBOMO00215"; ID "KWMTBOMO00215; Name "KWMTBOMO00215";
Bomo_Chr1	.	mRNA	6857415	6905682	0.15	+	.	gene_id "KWMTBOMO00215"; ID "KWMTBOMO00215.mrna1; Name "KWMTBOMO00215"; Parent "KWMTBOMO00215";
Bomo_Chr1	.	exon	6857415	6857543	.	+	.	gene_id "KWMTBOMO00215"; ID "KWMTBOMO00215.mrna1.exon1"; Parent "KWMTBOMO00215.mrna1";
Bomo_Chr1	.	exon	6857856	6857915	.	+	.	gene_id "KWMTBOMO00215"; ID "KWMTBOMO00215.mrna1.exon2"; Parent "KWMTBOMO00215.mrna1";
Bomo_Chr1	.	exon	6862687	6862862	.	+	.	gene_id "KWMTBOMO00215"; ID "KWMTBOMO00215.mrna1.exon3"; Parent "KWMTBOMO00215.mrna1";
Bomo_Chr1	.	exon	6878698	6878806	.	+	.	gene_id "KWMTBOMO00215"; ID "KWMTBOMO00215.mrna1.exon4"; Parent "KWMTBOMO00215.mrna1";
Bomo_Chr1	.	exon	6893679	6893835	.	+	.	gene_id "KWMTBOMO00215"; ID "KWMTBOMO00215.mrna1.exon5"; Parent "KWMTBOMO00215.mrna1";
Bomo_Chr1	.	exon	6894302	6894633	.	+	.	gene_id "KWMTBOMO00215"; ID "KWMTBOMO00215.mrna1.exon6"; Parent "KWMTBOMO00215.mrna1";
Bomo_Chr1	.	exon	6894883	6895111	.	+	.	gene_id "KWMTBOMO00215"; ID "KWMTBOMO00215.mrna1.exon7"; Parent "KWMTBOMO00215.mrna1";
Bomo_Chr1	.	exon	6898670	6898814	.	+	.	gene_id "KWMTBOMO00215"; ID "KWMTBOMO00215.mrna1.exon8"; Parent "KWMTBOMO00215.mrna1";
Bomo_Chr1	.	exon	6902090	6902165	.	+	.	gene_id "KWMTBOMO00215"; ID "KWMTBOMO00215.mrna1.exon9"; Parent "KWMTBOMO00215.mrna1";
Bomo_Chr1	.	exon	6902664	6902786	.	+	.	gene_id "KWMTBOMO00215"; ID "KWMTBOMO00215.mrna1.exon10"; Parent "KWMTBOMO00215.mrna1";
Bomo_Chr1	.	exon	6904560	6904679	.	+	.	gene_id "KWMTBOMO00215"; ID "KWMTBOMO00215.mrna1.exon11"; Parent "KWMTBOMO00215.mrna1";
Bomo_Chr1	.	exon	6905496	6905682	.	+	.	gene_id "KWMTBOMO00215"; ID "KWMTBOMO00215.mrna1.exon12"; Parent "KWMTBOMO00215.mrna1";
Bomo_Chr1	.	gene	6910528	6958874	0.11	-	.	gene_id "KWMTBOMO00216"; ID "KWMTBOMO00216; Name "KWMTBOMO00216";
Bomo_Chr1	.	mRNA	6910528	6958874	0.08	-	.	gene_id "KWMTBOMO00216"; ID "KWMTBOMO00216.mrna1; Name "KWMTBOMO00216"; Parent "KWMTBOMO00216";
Bomo_Chr1	.	exon	6910528	6910776	.	-	.	gene_id "KWMTBOMO00216"; ID "KWMTBOMO00216.mrna1.exon1"; Parent "KWMTBOMO00216.mrna1";
Bomo_Chr1	.	exon	6911109	6911231	.	-	.	gene_id "KWMTBOMO00216"; ID "KWMTBOMO00216.mrna1.exon2"; Parent "KWMTBOMO00216.mrna1";
Bomo_Chr1	.	exon	6911453	6911634	.	-	.	gene_id "KWMTBOMO00216"; ID "KWMTBOMO00216.mrna1.exon3"; Parent "KWMTBOMO00216.mrna1";
Bomo_Chr1	.	exon	6911731	6912636	.	-	.	gene_id "KWMTBOMO00216"; ID "KWMTBOMO00216.mrna1.exon4"; Parent "KWMTBOMO00216.mrna1";
Bomo_Chr1	.	exon	6913331	6913453	.	-	.	gene_id "KWMTBOMO00216"; ID "KWMTBOMO00216.mrna1.exon5"; Parent "KWMTBOMO00216.mrna1";
Bomo_Chr1	.	exon	6913548	6913693	.	-	.	gene_id "KWMTBOMO00216"; ID "KWMTBOMO00216.mrna1.exon6"; Parent "KWMTBOMO00216.mrna1";
Bomo_Chr1	.	exon	6920564	6920723	.	-	.	gene_id "KWMTBOMO00216"; ID "KWMTBOMO00216.mrna1.exon7"; Parent "KWMTBOMO00216.mrna1";
Bomo_Chr1	.	exon	6922598	6922837	.	-	.	gene_id "KWMTBOMO00216"; ID "KWMTBOMO00216.mrna1.exon8"; Parent "KWMTBOMO00216.mrna1";
Bomo_Chr1	.	exon	6940896	6941088	.	-	.	gene_id "KWMTBOMO00216"; ID "KWMTBOMO00216.mrna1.exon9"; Parent "KWMTBOMO00216.mrna1";
Bomo_Chr1	.	exon	6941855	6941993	.	-	.	gene_id "KWMTBOMO00216"; ID "KWMTBOMO00216.mrna1.exon10"; Parent "KWMTBOMO00216.mrna1";
Bomo_Chr1	.	exon	6958809	6958874	.	-	.	gene_id "KWMTBOMO00216"; ID "KWMTBOMO00216.mrna1.exon11"; Parent "KWMTBOMO00216.mrna1";
Bomo_Chr1	.	gene	6971981	6984634	0.12	-	.	gene_id "KWMTBOMO00217"; ID "KWMTBOMO00217; Name "KWMTBOMO00217";
Bomo_Chr1	.	mRNA	6971981	6984634	0.07	-	.	gene_id "KWMTBOMO00217"; ID "KWMTBOMO00217.mrna1; Name "KWMTBOMO00217"; Parent "KWMTBOMO00217";
Bomo_Chr1	.	exon	6971981	6972122	.	-	.	gene_id "KWMTBOMO00217"; ID "KWMTBOMO00217.mrna1.exon1"; Parent "KWMTBOMO00217.mrna1";
Bomo_Chr1	.	exon	6973382	6973498	.	-	.	gene_id "KWMTBOMO00217"; ID "KWMTBOMO00217.mrna1.exon2"; Parent "KWMTBOMO00217.mrna1";
Bomo_Chr1	.	exon	6975467	6975660	.	-	.	gene_id "KWMTBOMO00217"; ID "KWMTBOMO00217.mrna1.exon3"; Parent "KWMTBOMO00217.mrna1";
Bomo_Chr1	.	exon	6977126	6977218	.	-	.	gene_id "KWMTBOMO00217"; ID "KWMTBOMO00217.mrna1.exon4"; Parent "KWMTBOMO00217.mrna1";
Bomo_Chr1	.	exon	6979370	6979442	.	-	.	gene_id "KWMTBOMO00217"; ID "KWMTBOMO00217.mrna1.exon5"; Parent "KWMTBOMO00217.mrna1";
Bomo_Chr1	.	exon	6982510	6982593	.	-	.	gene_id "KWMTBOMO00217"; ID "KWMTBOMO00217.mrna1.exon6"; Parent "KWMTBOMO00217.mrna1";
Bomo_Chr1	.	exon	6983122	6983211	.	-	.	gene_id "KWMTBOMO00217"; ID "KWMTBOMO00217.mrna1.exon7"; Parent "KWMTBOMO00217.mrna1";
Bomo_Chr1	.	exon	6984548	6984634	.	-	.	gene_id "KWMTBOMO00217"; ID "KWMTBOMO00217.mrna1.exon8"; Parent "KWMTBOMO00217.mrna1";
Bomo_Chr1	.	gene	6999025	7001582	0.11	+	.	gene_id "KWMTBOMO00218"; ID "KWMTBOMO00218; Name "KWMTBOMO00218";
Bomo_Chr1	.	mRNA	6999025	7001582	0.11	+	.	gene_id "KWMTBOMO00218"; ID "KWMTBOMO00218.mrna1; Name "KWMTBOMO00218"; Parent "KWMTBOMO00218";
Bomo_Chr1	.	exon	6999025	7001582	.	+	.	gene_id "KWMTBOMO00218"; ID "KWMTBOMO00218.mrna1.exon1"; Parent "KWMTBOMO00218.mrna1";
Bomo_Chr1	.	gene	7012303	7020984	0.32	-	.	gene_id "KWMTBOMO00219"; ID "KWMTBOMO00219; Name "KWMTBOMO00219";
Bomo_Chr1	.	mRNA	7012303	7020984	0.13	-	.	gene_id "KWMTBOMO00219"; ID "KWMTBOMO00219.mrna1; Name "KWMTBOMO00219"; Parent "KWMTBOMO00219";
Bomo_Chr1	.	exon	7012303	7012504	.	-	.	gene_id "KWMTBOMO00219"; ID "KWMTBOMO00219.mrna1.exon1"; Parent "KWMTBOMO00219.mrna1";
Bomo_Chr1	.	exon	7012590	7012616	.	-	.	gene_id "KWMTBOMO00219"; ID "KWMTBOMO00219.mrna1.exon2"; Parent "KWMTBOMO00219.mrna1";
Bomo_Chr1	.	exon	7020131	7020738	.	-	.	gene_id "KWMTBOMO00219"; ID "KWMTBOMO00219.mrna1.exon3"; Parent "KWMTBOMO00219.mrna1";
Bomo_Chr1	.	exon	7020803	7020984	.	-	.	gene_id "KWMTBOMO00219"; ID "KWMTBOMO00219.mrna1.exon4"; Parent "KWMTBOMO00219.mrna1";
Bomo_Chr1	.	gene	7121135	7159315	0.13	+	.	gene_id "KWMTBOMO00220"; ID "KWMTBOMO00220; Name "KWMTBOMO00220";
Bomo_Chr1	.	mRNA	7121135	7159315	0.06	+	.	gene_id "KWMTBOMO00220"; ID "KWMTBOMO00220.mrna1; Name "KWMTBOMO00220"; Parent "KWMTBOMO00220";
Bomo_Chr1	.	exon	7121135	7121170	.	+	.	gene_id "KWMTBOMO00220"; ID "KWMTBOMO00220.mrna1.exon1"; Parent "KWMTBOMO00220.mrna1";
Bomo_Chr1	.	exon	7122678	7123046	.	+	.	gene_id "KWMTBOMO00220"; ID "KWMTBOMO00220.mrna1.exon2"; Parent "KWMTBOMO00220.mrna1";
Bomo_Chr1	.	exon	7145529	7145641	.	+	.	gene_id "KWMTBOMO00220"; ID "KWMTBOMO00220.mrna1.exon3"; Parent "KWMTBOMO00220.mrna1";
Bomo_Chr1	.	exon	7150670	7150986	.	+	.	gene_id "KWMTBOMO00220"; ID "KWMTBOMO00220.mrna1.exon4"; Parent "KWMTBOMO00220.mrna1";
Bomo_Chr1	.	exon	7155535	7156123	.	+	.	gene_id "KWMTBOMO00220"; ID "KWMTBOMO00220.mrna1.exon5"; Parent "KWMTBOMO00220.mrna1";
Bomo_Chr1	.	exon	7156239	7156306	.	+	.	gene_id "KWMTBOMO00220"; ID "KWMTBOMO00220.mrna1.exon6"; Parent "KWMTBOMO00220.mrna1";
Bomo_Chr1	.	exon	7159144	7159315	.	+	.	gene_id "KWMTBOMO00220"; ID "KWMTBOMO00220.mrna1.exon7"; Parent "KWMTBOMO00220.mrna1";
Bomo_Chr1	.	gene	7262228	7326344	0.22	+	.	gene_id "KWMTBOMO00221"; ID "KWMTBOMO00221; Name "KWMTBOMO00221";
Bomo_Chr1	.	mRNA	7262228	7326344	0.22	+	.	gene_id "KWMTBOMO00221"; ID "KWMTBOMO00221.mrna1; Name "KWMTBOMO00221"; Parent "KWMTBOMO00221";
Bomo_Chr1	.	exon	7262228	7262237	.	+	.	gene_id "KWMTBOMO00221"; ID "KWMTBOMO00221.mrna1.exon1"; Parent "KWMTBOMO00221.mrna1";
Bomo_Chr1	.	exon	7290958	7291281	.	+	.	gene_id "KWMTBOMO00221"; ID "KWMTBOMO00221.mrna1.exon2"; Parent "KWMTBOMO00221.mrna1";
Bomo_Chr1	.	exon	7295638	7295747	.	+	.	gene_id "KWMTBOMO00221"; ID "KWMTBOMO00221.mrna1.exon3"; Parent "KWMTBOMO00221.mrna1";
Bomo_Chr1	.	exon	7325301	7325599	.	+	.	gene_id "KWMTBOMO00221"; ID "KWMTBOMO00221.mrna1.exon4"; Parent "KWMTBOMO00221.mrna1";
Bomo_Chr1	.	exon	7325704	7326344	.	+	.	gene_id "KWMTBOMO00221"; ID "KWMTBOMO00221.mrna1.exon5"; Parent "KWMTBOMO00221.mrna1";
Bomo_Chr1	.	gene	7381174	7383487	0.21	-	.	gene_id "KWMTBOMO00222"; ID "KWMTBOMO00222; Name "KWMTBOMO00222";
Bomo_Chr1	.	mRNA	7381174	7383487	0.21	-	.	gene_id "KWMTBOMO00222"; ID "KWMTBOMO00222.mrna1; Name "KWMTBOMO00222"; Parent "KWMTBOMO00222";
Bomo_Chr1	.	exon	7381174	7381728	.	-	.	gene_id "KWMTBOMO00222"; ID "KWMTBOMO00222.mrna1.exon1"; Parent "KWMTBOMO00222.mrna1";
Bomo_Chr1	.	exon	7383253	7383388	.	-	.	gene_id "KWMTBOMO00222"; ID "KWMTBOMO00222.mrna1.exon2"; Parent "KWMTBOMO00222.mrna1";
Bomo_Chr1	.	exon	7383429	7383487	.	-	.	gene_id "KWMTBOMO00222"; ID "KWMTBOMO00222.mrna1.exon3"; Parent "KWMTBOMO00222.mrna1";
Bomo_Chr1	.	gene	7384965	7392437	0.13	-	.	gene_id "KWMTBOMO00223"; ID "KWMTBOMO00223; Name "KWMTBOMO00223";
Bomo_Chr1	.	mRNA	7384965	7392437	0.13	-	.	gene_id "KWMTBOMO00223"; ID "KWMTBOMO00223.mrna1; Name "KWMTBOMO00223"; Parent "KWMTBOMO00223";
Bomo_Chr1	.	exon	7384965	7385019	.	-	.	gene_id "KWMTBOMO00223"; ID "KWMTBOMO00223.mrna1.exon1"; Parent "KWMTBOMO00223.mrna1";
Bomo_Chr1	.	exon	7385411	7385580	.	-	.	gene_id "KWMTBOMO00223"; ID "KWMTBOMO00223.mrna1.exon2"; Parent "KWMTBOMO00223.mrna1";
Bomo_Chr1	.	exon	7387728	7387976	.	-	.	gene_id "KWMTBOMO00223"; ID "KWMTBOMO00223.mrna1.exon3"; Parent "KWMTBOMO00223.mrna1";
Bomo_Chr1	.	exon	7388727	7388878	.	-	.	gene_id "KWMTBOMO00223"; ID "KWMTBOMO00223.mrna1.exon4"; Parent "KWMTBOMO00223.mrna1";
Bomo_Chr1	.	exon	7389152	7389299	.	-	.	gene_id "KWMTBOMO00223"; ID "KWMTBOMO00223.mrna1.exon5"; Parent "KWMTBOMO00223.mrna1";
Bomo_Chr1	.	exon	7391660	7391833	.	-	.	gene_id "KWMTBOMO00223"; ID "KWMTBOMO00223.mrna1.exon6"; Parent "KWMTBOMO00223.mrna1";
Bomo_Chr1	.	exon	7392163	7392437	.	-	.	gene_id "KWMTBOMO00223"; ID "KWMTBOMO00223.mrna1.exon7"; Parent "KWMTBOMO00223.mrna1";
Bomo_Chr1	.	gene	7396698	7418789	0.68	+	.	gene_id "KWMTBOMO00224"; ID "KWMTBOMO00224; Name "KWMTBOMO00224";
Bomo_Chr1	.	mRNA	7396698	7418789	0.68	+	.	gene_id "KWMTBOMO00224"; ID "KWMTBOMO00224.mrna1; Name "KWMTBOMO00224"; Parent "KWMTBOMO00224";
Bomo_Chr1	.	exon	7396698	7396795	.	+	.	gene_id "KWMTBOMO00224"; ID "KWMTBOMO00224.mrna1.exon1"; Parent "KWMTBOMO00224.mrna1";
Bomo_Chr1	.	exon	7403519	7403659	.	+	.	gene_id "KWMTBOMO00224"; ID "KWMTBOMO00224.mrna1.exon2"; Parent "KWMTBOMO00224.mrna1";
Bomo_Chr1	.	exon	7407405	7407659	.	+	.	gene_id "KWMTBOMO00224"; ID "KWMTBOMO00224.mrna1.exon3"; Parent "KWMTBOMO00224.mrna1";
Bomo_Chr1	.	exon	7409520	7409738	.	+	.	gene_id "KWMTBOMO00224"; ID "KWMTBOMO00224.mrna1.exon4"; Parent "KWMTBOMO00224.mrna1";
Bomo_Chr1	.	exon	7411719	7411900	.	+	.	gene_id "KWMTBOMO00224"; ID "KWMTBOMO00224.mrna1.exon5"; Parent "KWMTBOMO00224.mrna1";
Bomo_Chr1	.	exon	7412119	7412218	.	+	.	gene_id "KWMTBOMO00224"; ID "KWMTBOMO00224.mrna1.exon6"; Parent "KWMTBOMO00224.mrna1";
Bomo_Chr1	.	exon	7413117	7413294	.	+	.	gene_id "KWMTBOMO00224"; ID "KWMTBOMO00224.mrna1.exon7"; Parent "KWMTBOMO00224.mrna1";
Bomo_Chr1	.	exon	7415344	7415603	.	+	.	gene_id "KWMTBOMO00224"; ID "KWMTBOMO00224.mrna1.exon8"; Parent "KWMTBOMO00224.mrna1";
Bomo_Chr1	.	exon	7418440	7418789	.	+	.	gene_id "KWMTBOMO00224"; ID "KWMTBOMO00224.mrna1.exon9"; Parent "KWMTBOMO00224.mrna1";
Bomo_Chr1	.	gene	7477193	7481437	0.12	-	.	gene_id "KWMTBOMO00225"; ID "KWMTBOMO00225; Name "KWMTBOMO00225";
Bomo_Chr1	.	mRNA	7477193	7481437	0.12	-	.	gene_id "KWMTBOMO00225"; ID "KWMTBOMO00225.mrna1; Name "KWMTBOMO00225"; Parent "KWMTBOMO00225";
Bomo_Chr1	.	exon	7477193	7480150	.	-	.	gene_id "KWMTBOMO00225"; ID "KWMTBOMO00225.mrna1.exon1"; Parent "KWMTBOMO00225.mrna1";
Bomo_Chr1	.	exon	7481343	7481437	.	-	.	gene_id "KWMTBOMO00225"; ID "KWMTBOMO00225.mrna1.exon2"; Parent "KWMTBOMO00225.mrna1";
Bomo_Chr1	.	gene	7484958	7490369	0.27	+	.	gene_id "KWMTBOMO00226"; ID "KWMTBOMO00226; Name "KWMTBOMO00226";
Bomo_Chr1	.	mRNA	7484958	7490369	0.27	+	.	gene_id "KWMTBOMO00226"; ID "KWMTBOMO00226.mrna1; Name "KWMTBOMO00226"; Parent "KWMTBOMO00226";
Bomo_Chr1	.	exon	7484958	7485109	.	+	.	gene_id "KWMTBOMO00226"; ID "KWMTBOMO00226.mrna1.exon1"; Parent "KWMTBOMO00226.mrna1";
Bomo_Chr1	.	exon	7486147	7486214	.	+	.	gene_id "KWMTBOMO00226"; ID "KWMTBOMO00226.mrna1.exon2"; Parent "KWMTBOMO00226.mrna1";
Bomo_Chr1	.	exon	7487848	7488074	.	+	.	gene_id "KWMTBOMO00226"; ID "KWMTBOMO00226.mrna1.exon3"; Parent "KWMTBOMO00226.mrna1";
Bomo_Chr1	.	exon	7488147	7488229	.	+	.	gene_id "KWMTBOMO00226"; ID "KWMTBOMO00226.mrna1.exon4"; Parent "KWMTBOMO00226.mrna1";
Bomo_Chr1	.	exon	7488540	7488677	.	+	.	gene_id "KWMTBOMO00226"; ID "KWMTBOMO00226.mrna1.exon5"; Parent "KWMTBOMO00226.mrna1";
Bomo_Chr1	.	exon	7488936	7489220	.	+	.	gene_id "KWMTBOMO00226"; ID "KWMTBOMO00226.mrna1.exon6"; Parent "KWMTBOMO00226.mrna1";
Bomo_Chr1	.	exon	7489588	7489769	.	+	.	gene_id "KWMTBOMO00226"; ID "KWMTBOMO00226.mrna1.exon7"; Parent "KWMTBOMO00226.mrna1";
Bomo_Chr1	.	exon	7489847	7489996	.	+	.	gene_id "KWMTBOMO00226"; ID "KWMTBOMO00226.mrna1.exon8"; Parent "KWMTBOMO00226.mrna1";
Bomo_Chr1	.	exon	7490177	7490369	.	+	.	gene_id "KWMTBOMO00226"; ID "KWMTBOMO00226.mrna1.exon9"; Parent "KWMTBOMO00226.mrna1";
Bomo_Chr1	.	gene	7512341	7521947	0.17	-	.	gene_id "KWMTBOMO00227"; ID "KWMTBOMO00227; Name "KWMTBOMO00227";
Bomo_Chr1	.	mRNA	7512341	7521947	0.17	-	.	gene_id "KWMTBOMO00227"; ID "KWMTBOMO00227.mrna1; Name "KWMTBOMO00227"; Parent "KWMTBOMO00227";
Bomo_Chr1	.	exon	7512341	7512435	.	-	.	gene_id "KWMTBOMO00227"; ID "KWMTBOMO00227.mrna1.exon1"; Parent "KWMTBOMO00227.mrna1";
Bomo_Chr1	.	exon	7513192	7513373	.	-	.	gene_id "KWMTBOMO00227"; ID "KWMTBOMO00227.mrna1.exon2"; Parent "KWMTBOMO00227.mrna1";
Bomo_Chr1	.	exon	7515184	7515346	.	-	.	gene_id "KWMTBOMO00227"; ID "KWMTBOMO00227.mrna1.exon3"; Parent "KWMTBOMO00227.mrna1";
Bomo_Chr1	.	exon	7516156	7516273	.	-	.	gene_id "KWMTBOMO00227"; ID "KWMTBOMO00227.mrna1.exon4"; Parent "KWMTBOMO00227.mrna1";
Bomo_Chr1	.	exon	7516398	7516598	.	-	.	gene_id "KWMTBOMO00227"; ID "KWMTBOMO00227.mrna1.exon5"; Parent "KWMTBOMO00227.mrna1";
Bomo_Chr1	.	exon	7516680	7516934	.	-	.	gene_id "KWMTBOMO00227"; ID "KWMTBOMO00227.mrna1.exon6"; Parent "KWMTBOMO00227.mrna1";
Bomo_Chr1	.	exon	7521371	7521609	.	-	.	gene_id "KWMTBOMO00227"; ID "KWMTBOMO00227.mrna1.exon7"; Parent "KWMTBOMO00227.mrna1";
Bomo_Chr1	.	exon	7521794	7521947	.	-	.	gene_id "KWMTBOMO00227"; ID "KWMTBOMO00227.mrna1.exon8"; Parent "KWMTBOMO00227.mrna1";
Bomo_Chr1	.	gene	7529008	7540472	0.32	+	.	gene_id "KWMTBOMO00228"; ID "KWMTBOMO00228; Name "KWMTBOMO00228";
Bomo_Chr1	.	mRNA	7529008	7540472	0.32	+	.	gene_id "KWMTBOMO00228"; ID "KWMTBOMO00228.mrna1; Name "KWMTBOMO00228"; Parent "KWMTBOMO00228";
Bomo_Chr1	.	exon	7529008	7529336	.	+	.	gene_id "KWMTBOMO00228"; ID "KWMTBOMO00228.mrna1.exon1"; Parent "KWMTBOMO00228.mrna1";
Bomo_Chr1	.	exon	7529984	7530137	.	+	.	gene_id "KWMTBOMO00228"; ID "KWMTBOMO00228.mrna1.exon2"; Parent "KWMTBOMO00228.mrna1";
Bomo_Chr1	.	exon	7532035	7532200	.	+	.	gene_id "KWMTBOMO00228"; ID "KWMTBOMO00228.mrna1.exon3"; Parent "KWMTBOMO00228.mrna1";
Bomo_Chr1	.	exon	7534843	7534893	.	+	.	gene_id "KWMTBOMO00228"; ID "KWMTBOMO00228.mrna1.exon4"; Parent "KWMTBOMO00228.mrna1";
Bomo_Chr1	.	exon	7535545	7535662	.	+	.	gene_id "KWMTBOMO00228"; ID "KWMTBOMO00228.mrna1.exon5"; Parent "KWMTBOMO00228.mrna1";
Bomo_Chr1	.	exon	7536421	7536584	.	+	.	gene_id "KWMTBOMO00228"; ID "KWMTBOMO00228.mrna1.exon6"; Parent "KWMTBOMO00228.mrna1";
Bomo_Chr1	.	exon	7537221	7537347	.	+	.	gene_id "KWMTBOMO00228"; ID "KWMTBOMO00228.mrna1.exon7"; Parent "KWMTBOMO00228.mrna1";
Bomo_Chr1	.	exon	7537460	7537692	.	+	.	gene_id "KWMTBOMO00228"; ID "KWMTBOMO00228.mrna1.exon8"; Parent "KWMTBOMO00228.mrna1";
Bomo_Chr1	.	exon	7538288	7538504	.	+	.	gene_id "KWMTBOMO00228"; ID "KWMTBOMO00228.mrna1.exon9"; Parent "KWMTBOMO00228.mrna1";
Bomo_Chr1	.	exon	7540224	7540472	.	+	.	gene_id "KWMTBOMO00228"; ID "KWMTBOMO00228.mrna1.exon10"; Parent "KWMTBOMO00228.mrna1";
Bomo_Chr1	.	gene	7546728	7554056	0.24	+	.	gene_id "KWMTBOMO00229"; ID "KWMTBOMO00229; Name "KWMTBOMO00229";
Bomo_Chr1	.	mRNA	7546728	7554056	0.24	+	.	gene_id "KWMTBOMO00229"; ID "KWMTBOMO00229.mrna1; Name "KWMTBOMO00229"; Parent "KWMTBOMO00229";
Bomo_Chr1	.	exon	7546728	7546871	.	+	.	gene_id "KWMTBOMO00229"; ID "KWMTBOMO00229.mrna1.exon1"; Parent "KWMTBOMO00229.mrna1";
Bomo_Chr1	.	exon	7550296	7550690	.	+	.	gene_id "KWMTBOMO00229"; ID "KWMTBOMO00229.mrna1.exon2"; Parent "KWMTBOMO00229.mrna1";
Bomo_Chr1	.	exon	7551161	7552398	.	+	.	gene_id "KWMTBOMO00229"; ID "KWMTBOMO00229.mrna1.exon3"; Parent "KWMTBOMO00229.mrna1";
Bomo_Chr1	.	exon	7552472	7552757	.	+	.	gene_id "KWMTBOMO00229"; ID "KWMTBOMO00229.mrna1.exon4"; Parent "KWMTBOMO00229.mrna1";
[truncated: 134,051 more rows]
