# Supplementary material for: Genome-wide survey and characterization of transcription factors in the silk gland of the silkworm, Bombyx mori
Source: PLoS One. 2021 Nov 11;16(11):e0259870. doi: 10.1371/journal.pone.0259870 (PMC8584736; doi:10.1371/journal.pone.0259870)
Supplement: S2 Table — (XLSX) [file pone.0259870.s005.xlsx]

## Sheet: 348 TFs
Gene ID	Family	Description	GO annotation
KWMTBOMO00024	ZBTB	XP_028034696.1|protein tramtrack, beta isoform-like isoform X3|0.0|854	GO:0003676|nucleic acid binding|molecular function;GO:0005515|protein binding|molecular function
KWMTBOMO00031	zf-C2H2	XP_004932855.1|Krueppel-like factor luna|6e-164|462	GO:0003676|nucleic acid binding|molecular function
KWMTBOMO00050	zf-C2H2	XP_021208002.1|zinc finger protein 135 isoform X1|7e-144|409	GO:0003676|nucleic acid binding|molecular function
KWMTBOMO00051	zf-C2H2	XP_004932797.1|transcriptional repressor CTCF|0.0|1315	GO:0003676|nucleic acid binding|molecular function
KWMTBOMO00064	MYB	XP_012551512.1|uncharacterized protein LOC101745111 isoform X1|0.0|894	GO:0003677|DNA binding|molecular function;GO:0005515|protein binding|molecular function
KWMTBOMO00076	zf-C2H2	XP_013147463.1|PREDICTED: tubulin alpha-1 chain-like|0.0|943	GO:0003924|GTPase activity|molecular function;GO:0005525|GTP binding|molecular function;GO:0005874|microtubule|cellular component;GO:0007017|microtubule-based process|biological process
KWMTBOMO00096	Pou	BAL15791.1|abnormal chemosensory jump 6, splice form A, partial|5e-173|484	GO:0003677|DNA binding|molecular function;GO:0003700|DNA-binding transcription factor activity|molecular function;GO:0006355|regulation of transcription, DNA-templated|biological process;GO:0043565|sequence-specific DNA binding|molecular function
KWMTBOMO00112	Homeobox	NP_001269150.1|apterous|0.0|733	GO:0003677|DNA binding|molecular function;GO:0006355|regulation of transcription, DNA-templated|biological process;GO:0043565|sequence-specific DNA binding|molecular function
KWMTBOMO00165	zf-C2H2	XP_028033817.1|zinc finger protein SNAI2-like|0.0|649	GO:0003676|nucleic acid binding|molecular function
KWMTBOMO00203	CSD	XP_004929810.1|cold shock domain-containing protein E1 isoform X1|0.0|1746	GO:0003676|nucleic acid binding|molecular function
KWMTBOMO00215	Fork_head	XP_012548957.1|forkhead box protein L2 isoform X2|0.0|991	GO:0003700|DNA-binding transcription factor activity|molecular function;GO:0006355|regulation of transcription, DNA-templated|biological process;GO:0043565|sequence-specific DNA binding|molecular function
KWMTBOMO00220	Homeobox	XP_028032137.1|homeobox protein araucan isoform X1|0.0|971	GO:0003677|DNA binding|molecular function;GO:0005634|nucleus|cellular component;GO:0006355|regulation of transcription, DNA-templated|biological process;GO:0043565|sequence-specific DNA binding|molecular function
KWMTBOMO00276	Miscellaneous	XP_021206125.1|nuclear receptor subfamily 2 group E member 1-like|1e-60|207	-
KWMTBOMO00301	zf-LITAF-like	XP_004929861.1|lipopolysaccharide-induced tumor necrosis factor-alpha factor homolog|9e-91|268	-
KWMTBOMO00339	CSD	XP_028033036.1|Y-box factor homolog|0.0|506	GO:0003676|nucleic acid binding|molecular function
KWMTBOMO00379	SF-like	XP_021206000.1|nuclear hormone receptor FTZ-F1 isoform X4|0.0|1151	GO:0003700|DNA-binding transcription factor activity|molecular function;GO:0005634|nucleus|cellular component;GO:0006355|regulation of transcription, DNA-templated|biological process;GO:0008270|zinc ion binding|molecular function;GO:0043565|sequence-specific DNA binding|molecular function
KWMTBOMO00399	bHLH	XP_028035426.1|circadian locomoter output cycles protein kaput isoform X1|5e-105|323	GO:0006355|regulation of transcription, DNA-templated|biological process;GO:0046983|protein dimerization activity|molecular function
KWMTBOMO00402	bHLH	XP_012548973.1|achaete-scute homolog 3 isoform X1|2e-164|462	GO:0046983|protein dimerization activity|molecular function
KWMTBOMO00458	Fork_head	NP_001239603.1|transcription factor crocodile|0.0|687	GO:0003700|DNA-binding transcription factor activity|molecular function;GO:0006355|regulation of transcription, DNA-templated|biological process;GO:0043565|sequence-specific DNA binding|molecular function
KWMTBOMO00501	HMG	NP_001119720.1|SNF4/AMP-activated protein kinase gamma subunit|0.0|1238	GO:0032559|adenyl ribonucleotide binding|molecular function;GO:0071900|regulation of protein serine/threonine kinase activity|biological process
KWMTBOMO00511	zf-C2H2	XP_028043008.1|uncharacterized protein LOC114252640|0.0|2215	GO:0003676|nucleic acid binding|molecular function
KWMTBOMO00518	Fork_head	XP_012551731.1|forkhead box protein F1-A|0.0|539	GO:0003700|DNA-binding transcription factor activity|molecular function;GO:0006355|regulation of transcription, DNA-templated|biological process;GO:0043565|sequence-specific DNA binding|molecular function
KWMTBOMO00537	MYB	XP_021208244.1|protein AF-10 isoform X10|0.0|1877	-
KWMTBOMO00584	MYB	XP_004933184.1|chromatin complexes subunit BAP18 isoform X2|8e-114|328	GO:0003677|DNA binding|molecular function;GO:0016589|NURF complex|cellular component;GO:0071339|MLL1 complex|cellular component
KWMTBOMO00585	Homeobox	XP_004933227.2|LIM homeobox transcription factor 1-beta|0.0|691	GO:0003677|DNA binding|molecular function;GO:0006355|regulation of transcription, DNA-templated|biological process;GO:0043565|sequence-specific DNA binding|molecular function
KWMTBOMO00589	ZBTB	XP_012551799.1|protein bric-a-brac 1 isoform X1|0.0|596	GO:0003677|DNA binding|molecular function
KWMTBOMO00590	ZBTB	XP_004934315.3|protein bric-a-brac 1|7e-160|450	GO:0005515|protein binding|molecular function
KWMTBOMO00593	ETS	XP_012551813.1|DNA-binding protein D-ETS-3|5e-136|389	GO:0003700|DNA-binding transcription factor activity|molecular function;GO:0006355|regulation of transcription, DNA-templated|biological process;GO:0043565|sequence-specific DNA binding|molecular function
KWMTBOMO00595	ETS	XP_028043131.1|DNA-binding protein D-ETS-3 isoform X2|2e-104|311	-
KWMTBOMO00651	Homeobox	NP_001243941.1|arrowhead PA|0.0|568	GO:0003677|DNA binding|molecular function
KWMTBOMO00660	TF_bZIP	XP_028026840.1|hepatic leukemia factor isoform X7|2e-156|444	GO:0003700|DNA-binding transcription factor activity|molecular function;GO:0006355|regulation of transcription, DNA-templated|biological process;GO:0006357|regulation of transcription by RNA polymerase II|biological process
KWMTBOMO00678	bHLH	XP_028042939.1|transcription factor 12 isoform X6|0.0|1186	GO:0046983|protein dimerization activity|molecular function
KWMTBOMO00714	Homeobox	XP_004925027.1|homeobox protein Hox-B4|0.0|778	GO:0003677|DNA binding|molecular function;GO:0006355|regulation of transcription, DNA-templated|biological process;GO:0021520|spinal cord motor neuron cell fate specification|biological process;GO:0043565|sequence-specific DNA binding|molecular function
KWMTBOMO00829	THR-like	XP_028028685.1|probable nuclear hormone receptor HR3 isoform X1|0.0|1298	GO:0003700|DNA-binding transcription factor activity|molecular function;GO:0005634|nucleus|cellular component;GO:0006355|regulation of transcription, DNA-templated|biological process;GO:0008270|zinc ion binding|molecular function;GO:0043565|sequence-specific DNA binding|molecular function
KWMTBOMO00833	MBD	XP_012551865.1|uncharacterized protein LOC101745407 isoform X3|0.0|5077	GO:0003677|DNA binding|molecular function;GO:0005515|protein binding|molecular function;GO:0005634|nucleus|cellular component
KWMTBOMO00913	MH1	XP_028033761.1|mothers against decapentaplegic homolog 3|0.0|927	GO:0003700|DNA-binding transcription factor activity|molecular function;GO:0005515|protein binding|molecular function;GO:0005667|transcription factor complex|cellular component;GO:0006355|regulation of transcription, DNA-templated|biological process;GO:0007179|transforming growth factor beta receptor signaling pathway|biological process
KWMTBOMO01122	ZBTB	XP_021202197.1|sex determination protein fruitless isoform X2|0.0|1464	GO:0003676|nucleic acid binding|molecular function;GO:0003677|DNA binding|molecular function;GO:0005515|protein binding|molecular function
KWMTBOMO01132	Homeobox	XP_021203735.1|dorsal root ganglia homeobox protein-like|0.0|628	GO:0003677|DNA binding|molecular function;GO:0006355|regulation of transcription, DNA-templated|biological process;GO:0043565|sequence-specific DNA binding|molecular function
KWMTBOMO01219	zf-C2H2	XP_028041398.1|protein bowel|0.0|1438	GO:0003676|nucleic acid binding|molecular function
KWMTBOMO01221	zf-C2H2	XP_028041204.1|protein sister of odd and bowel|0.0|780	GO:0003676|nucleic acid binding|molecular function
KWMTBOMO01265	PAX	XP_004931804.1|protein gooseberry isoform X1|0.0|929	GO:0003677|DNA binding|molecular function;GO:0006355|regulation of transcription, DNA-templated|biological process;GO:0043565|sequence-specific DNA binding|molecular function
KWMTBOMO01280	MYB	XP_028032812.1|DNA-binding protein RFXANK-like|0.0|524	GO:0005515|protein binding|molecular function
KWMTBOMO01357	zf-C2H2	XP_021207334.1|PR domain zinc finger protein 16 isoform X2|0.0|1786	GO:0003676|nucleic acid binding|molecular function
KWMTBOMO01363	bHLH	NP_001188508.1|twist protein|0.0|547	GO:0046983|protein dimerization activity|molecular function
KWMTBOMO01394	Runt	NP_001104821.1|runt|0.0|553	GO:0003677|DNA binding|molecular function;GO:0003700|DNA-binding transcription factor activity|molecular function;GO:0005524|ATP binding|molecular function;GO:0005634|nucleus|cellular component;GO:0006355|regulation of transcription, DNA-templated|biological process
KWMTBOMO01408	bHLH	NP_001164466.1|enhancer of split mbeta|9e-146|412	GO:0003677|DNA binding|molecular function;GO:0006355|regulation of transcription, DNA-templated|biological process;GO:0046983|protein dimerization activity|molecular function
KWMTBOMO01473	bHLH	XP_028029365.1|protein atonal homolog 8|3e-173|486	GO:0003700|DNA-binding transcription factor activity|molecular function;GO:0006355|regulation of transcription, DNA-templated|biological process;GO:0030154|cell differentiation|biological process;GO:0046983|protein dimerization activity|molecular function
KWMTBOMO01557	MYB	XP_028035774.1|potassium voltage-gated channel protein Shaw-like isoform X1|0.0|1271	GO:0005216|ion channel activity|molecular function;GO:0005249|voltage-gated potassium channel activity|molecular function;GO:0005515|protein binding|molecular function;GO:0006811|ion transport|biological process;GO:0006813|potassium ion transport|biological process;GO:0008076|voltage-gated potassium channel complex|cellular component;GO:0016020|membrane|cellular component;GO:0051260|protein homoo…
KWMTBOMO01669	MYB	XP_028039497.1|prolactin regulatory element-binding protein|0.0|873	GO:0005515|protein binding|molecular function
KWMTBOMO01671	RHD	XP_012548370.1|nuclear factor of activated T-cells 5 isoform X2|0.0|1246	GO:0003677|DNA binding|molecular function;GO:0003700|DNA-binding transcription factor activity|molecular function;GO:0006355|regulation of transcription, DNA-templated|biological process
KWMTBOMO01693	Homeobox	XP_004929335.2|uncharacterized protein LOC100862767 isoform X1|0.0|752	GO:0003677|DNA binding|molecular function;GO:0006355|regulation of transcription, DNA-templated|biological process
KWMTBOMO01705	zf-C2H2	XP_004929171.1|Krueppel-like factor 10|0.0|675	GO:0003676|nucleic acid binding|molecular function
KWMTBOMO01737	zf-C2H2	XP_004929344.1|zinc finger protein Gfi-1b isoform X1|0.0|829	GO:0003676|nucleic acid binding|molecular function
KWMTBOMO01758	Homeobox	XP_004929200.2|homeobox protein aristaless|3e-119|350	GO:0003677|DNA binding|molecular function
KWMTBOMO01762	Homeobox	XP_028038533.1|homeobox protein aristaless-like|0.0|565	GO:0003677|DNA binding|molecular function;GO:0006355|regulation of transcription, DNA-templated|biological process;GO:0043565|sequence-specific DNA binding|molecular function
KWMTBOMO01796	MYB	NP_001040289.1|prohibitin protein WPH|0.0|551	GO:0016020|membrane|cellular component
KWMTBOMO01850	GCM	XP_004929375.2|transcription factor glial cells missing 2|0.0|955	GO:0001228|DNA-binding transcription activator activity, RNA polymerase II-specific|molecular function;GO:0003677|DNA binding|molecular function;GO:0006355|regulation of transcription, DNA-templated|biological process
KWMTBOMO01855	RXR-like	XP_012548309.1|protein ultraspiracle homolog isoform X1|0.0|915	GO:0003700|DNA-binding transcription factor activity|molecular function;GO:0005634|nucleus|cellular component;GO:0006355|regulation of transcription, DNA-templated|biological process;GO:0008270|zinc ion binding|molecular function;GO:0043565|sequence-specific DNA binding|molecular function
KWMTBOMO01954	zf-C2H2	XP_004929308.1|zinc finger protein SNAI2|0.0|763	GO:0003676|nucleic acid binding|molecular function
KWMTBOMO01956	E2F	XP_004927679.1|transcription factor Dp-1 isoform X2|0.0|886	GO:0000278|mitotic cell cycle|biological process;GO:0003700|DNA-binding transcription factor activity|molecular function;GO:0003712|transcription coregulator activity|molecular function;GO:0005667|transcription factor complex|cellular component;GO:0006355|regulation of transcription, DNA-templated|biological process;GO:0008134|transcription factor binding|molecular function;GO:0051726|regulation …
KWMTBOMO01960	CBF	XP_004933708.1|protein big brother|5e-150|424	GO:0003713|transcription coactivator activity|molecular function;GO:0005634|nucleus|cellular component
KWMTBOMO02002	TF_bZIP	XP_004927019.1|neural retina-specific leucine zipper protein|0.0|587	GO:0003677|DNA binding|molecular function;GO:0003700|DNA-binding transcription factor activity|molecular function;GO:0005634|nucleus|cellular component;GO:0006355|regulation of transcription, DNA-templated|biological process
KWMTBOMO02008	MYB	XP_004927025.1|uncharacterized protein LOC101743114|1e-70|215	-
KWMTBOMO02016	MYB	XP_004931024.1|protein abrupt|1e-131|382	GO:0005515|protein binding|molecular function
KWMTBOMO02033	Homeobox	XP_028034666.1|LIM/homeobox protein Lhx3 isoform X2|2e-166|474	GO:0003677|DNA binding|molecular function
KWMTBOMO02046	NGFIB-like	XP_013188818.1|PREDICTED: probable nuclear hormone receptor HR38|0.0|857	GO:0003700|DNA-binding transcription factor activity|molecular function;GO:0005634|nucleus|cellular component;GO:0006355|regulation of transcription, DNA-templated|biological process;GO:0008270|zinc ion binding|molecular function;GO:0043565|sequence-specific DNA binding|molecular function
KWMTBOMO02077	zf-C2H2	XP_004930986.1|zinc finger protein 629|0.0|769	GO:0003676|nucleic acid binding|molecular function
KWMTBOMO02105	T-box	XP_004930967.1|T-box transcription factor TBX20 isoform X1|0.0|1035	GO:0003700|DNA-binding transcription factor activity|molecular function;GO:0005634|nucleus|cellular component;GO:0006355|regulation of transcription, DNA-templated|biological process
KWMTBOMO02106	T-box	XP_012549907.1|T-box transcription factor TBX20 isoform X2|9e-109|325	GO:0003700|DNA-binding transcription factor activity|molecular function;GO:0005634|nucleus|cellular component;GO:0006355|regulation of transcription, DNA-templated|biological process
KWMTBOMO02136	MYB	XP_004930949.1|repressor of RNA polymerase III transcription MAF1 homolog|2e-162|456	GO:0016480|negative regulation of transcription by RNA polymerase III|biological process
KWMTBOMO02147	zf-C2H2	NP_001157381.1|DnaJ (Hsp40) homolog 3|0.0|734	GO:0006457|protein folding|biological process;GO:0051082|unfolded protein binding|molecular function
KWMTBOMO02189	bHLH	XP_004930913.1|class E basic helix-loop-helix protein 22|9e-136|387	GO:0046983|protein dimerization activity|molecular function
KWMTBOMO02229	CSL	XP_012549948.1|suppressor of hairless protein|0.0|1032	GO:0000978|RNA polymerase II proximal promoter sequence-specific DNA binding|molecular function;GO:0001228|DNA-binding transcription activator activity, RNA polymerase II-specific|molecular function;GO:0003677|DNA binding|molecular function;GO:0003700|DNA-binding transcription factor activity|molecular function;GO:0005634|nucleus|cellular component;GO:0006355|regulation of transcription, DNA-temp…
KWMTBOMO02244	zf-C2H2	XP_028034123.1|transcription factor Sp3-like isoform X1|1e-162|474	GO:0000987|proximal promoter sequence-specific DNA binding|molecular function;GO:0003676|nucleic acid binding|molecular function;GO:0003700|DNA-binding transcription factor activity|molecular function;GO:0005634|nucleus|cellular component;GO:0006355|regulation of transcription, DNA-templated|biological process
KWMTBOMO02290	HMG	XP_004931031.2|transcription factor Sox-21-B|0.0|649	-
KWMTBOMO02291	HMG	XP_004930870.1|SOX domain-containing protein dichaete|1e-175|492	-
KWMTBOMO02292	HMG	NP_001274768.1|sex-determining region Y protein-like|6e-155|437	-
KWMTBOMO02293	HMG	XP_004931030.1|transcription factor SOX-14|1e-159|449	-
KWMTBOMO02352	MYB	XP_004927639.1|zinc finger protein 706|3e-48|156	-
KWMTBOMO02385	bHLH	XP_028027758.1|hairy/enhancer-of-split related with YRPW motif protein-like|0.0|630	GO:0003677|DNA binding|molecular function;GO:0006355|regulation of transcription, DNA-templated|biological process;GO:0046983|protein dimerization activity|molecular function
KWMTBOMO02394	zf-C2H2	ACT34039.1|DnaJ-5|0.0|716	GO:0006457|protein folding|biological process;GO:0051082|unfolded protein binding|molecular function
KWMTBOMO02502	TSC22	XP_026731659.1|protein bunched, class 1/class 3/D/E isoforms-like|2e-53|171	GO:0003700|DNA-binding transcription factor activity|molecular function;GO:0006355|regulation of transcription, DNA-templated|biological process
KWMTBOMO02504	TSC22	XP_021207716.1|protein bunched, class 2/F/G isoform isoform X1|0.0|1657	-
KWMTBOMO02730	bHLH	XP_004930197.1|aryl hydrocarbon receptor nuclear translocator homolog isoform X3|0.0|1323	GO:0006355|regulation of transcription, DNA-templated|biological process;GO:0046983|protein dimerization activity|molecular function
KWMTBOMO02736	CP2	XP_028036451.1|protein grainyhead isoform X1|0.0|1526	GO:0003700|DNA-binding transcription factor activity|molecular function;GO:0006357|regulation of transcription by RNA polymerase II|biological process
KWMTBOMO02774	HSF	XP_012549111.1|heat shock factor-d isoform X1|0.0|1405	GO:0003700|DNA-binding transcription factor activity|molecular function;GO:0005634|nucleus|cellular component;GO:0006355|regulation of transcription, DNA-templated|biological process;GO:0043565|sequence-specific DNA binding|molecular function
KWMTBOMO02833	THAP	XP_004930120.1|ARL14 effector protein-like|5e-68|208	-
KWMTBOMO02834	zf-C2H2	XP_028040823.1|uncharacterized protein LOC114250924|0.0|3752	GO:0003676|nucleic acid binding|molecular function;GO:0008270|zinc ion binding|molecular function
KWMTBOMO02845	MYB	XP_021206181.1|peptidyl-prolyl cis-trans isomerase isoform X1|3e-147|417	GO:0000413|protein peptidyl-prolyl isomerization|biological process;GO:0003755|peptidyl-prolyl cis-trans isomerase activity|molecular function;GO:0006457|protein folding|biological process
KWMTBOMO02915	Fork_head	XP_004930061.1|fork head domain-containing protein FD4|5e-180|503	GO:0003700|DNA-binding transcription factor activity|molecular function;GO:0006355|regulation of transcription, DNA-templated|biological process;GO:0043565|sequence-specific DNA binding|molecular function
KWMTBOMO02916	Fork_head	XP_004930060.1|fork head domain-containing protein FD4|0.0|528	GO:0003700|DNA-binding transcription factor activity|molecular function;GO:0006355|regulation of transcription, DNA-templated|biological process;GO:0043565|sequence-specific DNA binding|molecular function
KWMTBOMO02933	DM	XP_004930266.1|doublesex- and mab-3-related transcription factor 2 isoform X2|2e-138|393	GO:0003700|DNA-binding transcription factor activity|molecular function;GO:0005634|nucleus|cellular component;GO:0006355|regulation of transcription, DNA-templated|biological process;GO:0043565|sequence-specific DNA binding|molecular function
KWMTBOMO02944	MYB	XP_004930044.1|ornithine aminotransferase, mitochondrial|0.0|840	GO:0003824|catalytic activity|molecular function;GO:0004587|ornithine-oxo-acid transaminase activity|molecular function;GO:0008483|transaminase activity|molecular function;GO:0030170|pyridoxal phosphate binding|molecular function
KWMTBOMO03147	MYB	XP_028041732.1|peptidyl-prolyl cis-trans isomerase G-like isoform X1|0.0|731	GO:0000413|protein peptidyl-prolyl isomerization|biological process;GO:0003755|peptidyl-prolyl cis-trans isomerase activity|molecular function
KWMTBOMO03202	bHLH	NP_001243976.1|atonal|2e-112|325	GO:0046983|protein dimerization activity|molecular function
KWMTBOMO03262	MYB	XP_004925284.1|cytoplasmic polyadenylation element-binding protein 1-A isoform X2|0.0|988	GO:0003676|nucleic acid binding|molecular function;GO:0003730|mRNA 3'-UTR binding|molecular function;GO:0006417|regulation of translation|biological process;GO:0045182|translation regulator activity|molecular function
KWMTBOMO03283	MYB	XP_028026098.1|uncharacterized protein LOC114239880 isoform X1|0.0|785	GO:0003676|nucleic acid binding|molecular function;GO:0003677|DNA binding|molecular function
KWMTBOMO03297	MYB	XP_028026100.1|uncharacterized protein LOC114239880 isoform X3|0.0|582	GO:0005515|protein binding|molecular function
KWMTBOMO03317	TF_bZIP	XP_004930554.2|ATP synthase lipid-binding protein, mitochondrial|2e-86|257	GO:0015078|proton transmembrane transporter activity|molecular function;GO:0015986|ATP synthesis coupled proton transport|biological process;GO:0033177|proton-transporting two-sector ATPase complex, proton-transporting domain|cellular component;GO:0045263|proton-transporting ATP synthase complex, coupling factor F(o)|cellular component;GO:1902600|proton transmembrane transport|biological process
KWMTBOMO03318	zf-C2H2	XP_004930555.1|juxtaposed with another zinc finger protein 1 isoform X1|0.0|691	GO:0003676|nucleic acid binding|molecular function
KWMTBOMO03353	Homeobox	XP_021206544.1|homeotic protein proboscipedia|0.0|934	-
KWMTBOMO03359	Homeobox	ACA35260.1|special homeobox protein 7|0.0|686	GO:0003677|DNA binding|molecular function;GO:0006355|regulation of transcription, DNA-templated|biological process;GO:0043565|sequence-specific DNA binding|molecular function
KWMTBOMO03368	Homeobox	XP_028026210.1|homeobox protein Hox-B4-like|0.0|813	GO:0003677|DNA binding|molecular function;GO:0003700|DNA-binding transcription factor activity|molecular function;GO:0006355|regulation of transcription, DNA-templated|biological process;GO:0043565|sequence-specific DNA binding|molecular function
KWMTBOMO03369	Homeobox	XP_022113642.1|homeotic protein Sex combs reduced|1e-151|436	GO:0003677|DNA binding|molecular function;GO:0003700|DNA-binding transcription factor activity|molecular function;GO:0006355|regulation of transcription, DNA-templated|biological process
KWMTBOMO03376	Homeobox	AHE41131.1|abdominal-A transcript variant E|1e-128|374	-
KWMTBOMO03391	MYB	XP_028033350.1|sex determination protein fruitless-like isoform X5|0.0|800	GO:0003676|nucleic acid binding|molecular function;GO:0003677|DNA binding|molecular function;GO:0005515|protein binding|molecular function
KWMTBOMO03477	ZBTB	XP_028027959.1|zinc finger and BTB domain-containing protein 11-like isoform X2|0.0|687	GO:0005515|protein binding|molecular function
KWMTBOMO03695	Homeobox	XP_012552223.2|homeobox protein Hox-A1-like, partial|6e-65|201	GO:0003677|DNA binding|molecular function;GO:0006355|regulation of transcription, DNA-templated|biological process;GO:0043565|sequence-specific DNA binding|molecular function
KWMTBOMO03749	Homeobox	XP_012553050.1|homeobox protein Nkx-6.2 isoform X1|2e-98|292	GO:0003677|DNA binding|molecular function;GO:0006355|regulation of transcription, DNA-templated|biological process;GO:0043565|sequence-specific DNA binding|molecular function
KWMTBOMO03750	Homeobox	XP_012553039.1|homeobox protein ceh-24|0.0|840	GO:0003677|DNA binding|molecular function;GO:0006355|regulation of transcription, DNA-templated|biological process;GO:0043565|sequence-specific DNA binding|molecular function
KWMTBOMO03752	Homeobox	XP_012553054.2|hematopoietically-expressed homeobox protein HHEX homolog|2e-66|209	GO:0003677|DNA binding|molecular function;GO:0006355|regulation of transcription, DNA-templated|biological process;GO:0043565|sequence-specific DNA binding|molecular function
KWMTBOMO03804	bHLH	XP_028027738.1|aryl hydrocarbon receptor|0.0|629	GO:0005515|protein binding|molecular function;GO:0006805|xenobiotic metabolic process|biological process;GO:0009410|response to xenobiotic stimulus|biological process
KWMTBOMO03880	bHLH	XP_026758370.1|neuronal PAS domain-containing protein 4-like, partial|3e-41|143	-
KWMTBOMO04034	HMG	XP_021207029.1|PIN2/TRF1-interacting protein isoform X1|0.0|706	GO:0003676|nucleic acid binding|molecular function
KWMTBOMO04261	Fork_head	XP_004925401.1|forkhead box protein J2 isoform X1|0.0|590	GO:0003700|DNA-binding transcription factor activity|molecular function;GO:0006355|regulation of transcription, DNA-templated|biological process;GO:0043565|sequence-specific DNA binding|molecular function
KWMTBOMO04327	MYB	XP_004925182.1|BUB3-interacting and GLEBS motif-containing protein ZNF207 isoform X1|1e-46|162	-
KWMTBOMO04338	zf-C2H2	XP_012544096.1|zinc finger protein 432|0.0|1632	GO:0003676|nucleic acid binding|molecular function
KWMTBOMO04365	Pou	XP_004924143.1|POU domain, class 6, transcription factor 2 isoform X1|0.0|1144	GO:0003677|DNA binding|molecular function;GO:0003700|DNA-binding transcription factor activity|molecular function;GO:0006355|regulation of transcription, DNA-templated|biological process
KWMTBOMO04674	HMG	NP_001093087.1|mobility group protein 1B|3e-74|225	-
KWMTBOMO04675	HMG	XP_028042353.1|FACT complex subunit Ssrp1 isoform X1|0.0|1446	-
KWMTBOMO04677	CSD	XP_028025341.1|cold shock domain-containing protein CG9705|4e-89|263	GO:0003676|nucleic acid binding|molecular function
KWMTBOMO04966	zf-C2H2	XP_004922937.1|inorganic pyrophosphatase|0.0|689	GO:0000287|magnesium ion binding|molecular function;GO:0004427|inorganic diphosphatase activity|molecular function;GO:0005737|cytoplasm|cellular component;GO:0006796|phosphate-containing compound metabolic process|biological process
KWMTBOMO04995	Fork_head	XP_028027238.1|forkhead box protein O isoform X2|0.0|1068	GO:0003700|DNA-binding transcription factor activity|molecular function;GO:0006355|regulation of transcription, DNA-templated|biological process;GO:0043565|sequence-specific DNA binding|molecular function
KWMTBOMO05040	bHLH	XP_004925210.1|max-like protein X isoform X1|2e-155|437	GO:0006355|regulation of transcription, DNA-templated|biological process;GO:0008134|transcription factor binding|molecular function;GO:0046983|protein dimerization activity|molecular function
KWMTBOMO05058	MBD	XP_012545039.2|uncharacterized protein LOC101745326|0.0|4414	GO:0003677|DNA binding|molecular function;GO:0005634|nucleus|cellular component
KWMTBOMO05086	ZBTB	XP_021202275.1|zinc finger protein 629 isoform X1|0.0|1635	GO:0003676|nucleic acid binding|molecular function;GO:0005515|protein binding|molecular function
KWMTBOMO05143	Homeobox	XP_004924060.1|homeobox protein B-H1|1e-84|258	GO:0003677|DNA binding|molecular function;GO:0006355|regulation of transcription, DNA-templated|biological process;GO:0043565|sequence-specific DNA binding|molecular function
KWMTBOMO05228	MYB	XP_028025978.1|peptidyl-prolyl cis-trans isomerase|7e-118|339	GO:0000413|protein peptidyl-prolyl isomerization|biological process;GO:0003755|peptidyl-prolyl cis-trans isomerase activity|molecular function;GO:0006457|protein folding|biological process
KWMTBOMO05232	MYB	XP_028025888.1|cell division cycle 5-like protein|0.0|1640	GO:0003677|DNA binding|molecular function
KWMTBOMO05279	HMG	XP_022117915.1|histone-lysine N-methyltransferase 2C-like isoform X9|0.0|4106	GO:0005515|protein binding|molecular function;GO:0005634|nucleus|cellular component
KWMTBOMO05402	MYB	XP_004930337.1|ankyrin repeat domain-containing protein 29 isoform X3|0.0|602	GO:0005515|protein binding|molecular function
KWMTBOMO05447	MYB	XP_004930356.1|YEATS domain-containing protein 4|3e-169|474	GO:0006355|regulation of transcription, DNA-templated|biological process
KWMTBOMO05504	T-box	XP_028038079.1|T-box transcription factor TBX6-like|0.0|748	GO:0003700|DNA-binding transcription factor activity|molecular function;GO:0005634|nucleus|cellular component;GO:0006355|regulation of transcription, DNA-templated|biological process
KWMTBOMO05533	ZBTB	XP_028040984.1|uncharacterized protein LOC114251024 isoform X2|0.0|1064	GO:0005515|protein binding|molecular function
KWMTBOMO05605	THR-like	XP_028037877.1|ecdysone receptor isoform X1|0.0|1264	GO:0003700|DNA-binding transcription factor activity|molecular function;GO:0005634|nucleus|cellular component;GO:0006355|regulation of transcription, DNA-templated|biological process;GO:0008270|zinc ion binding|molecular function;GO:0043565|sequence-specific DNA binding|molecular function
KWMTBOMO05610	MYB	XP_004930446.1|peptidyl-prolyl cis-trans isomerase H|2e-133|380	GO:0000413|protein peptidyl-prolyl isomerization|biological process;GO:0003755|peptidyl-prolyl cis-trans isomerase activity|molecular function;GO:0006457|protein folding|biological process
KWMTBOMO05665	MYB	XP_004927602.1|DNA-directed RNA polymerase III subunit RPC2|0.0|2367	GO:0003677|DNA binding|molecular function;GO:0003899|DNA-directed 5'-3' RNA polymerase activity|molecular function;GO:0006351|transcription, DNA-templated|biological process;GO:0032549|ribonucleoside binding|molecular function
KWMTBOMO05671	THR-like	AAL57047.1|orphan nuclear receptor E75A|0.0|1430	GO:0003700|DNA-binding transcription factor activity|molecular function;GO:0005634|nucleus|cellular component;GO:0006355|regulation of transcription, DNA-templated|biological process;GO:0008270|zinc ion binding|molecular function;GO:0043565|sequence-specific DNA binding|molecular function
KWMTBOMO05675	zf-C2H2	NP_001037229.1|ribosomal protein L23A|0.0|627	GO:0003735|structural constituent of ribosome|molecular function;GO:0005840|ribosome|cellular component;GO:0006412|translation|biological process
KWMTBOMO05681	HMG	XP_028041217.1|TOX high mobility group box family member 3-like|0.0|1189	-
KWMTBOMO05699	zf-C2H2	XP_004924840.1|tRNA-splicing ligase RtcB homolog|0.0|1056	GO:0006396|RNA processing|biological process;GO:0008452|RNA ligase activity|molecular function
KWMTBOMO05712	zf-C2H2	NP_001157382.1|DnaJ (Hsp40) homolog 4|3e-172|482	-
KWMTBOMO05718	TF_bZIP	NP_001040181.1|cAMP responsive element binding protein|0.0|537	GO:0003700|DNA-binding transcription factor activity|molecular function;GO:0005515|protein binding|molecular function;GO:0006355|regulation of transcription, DNA-templated|biological process
KWMTBOMO05747	bHLH	XP_004924870.1|carbohydrate-responsive element-binding protein isoform X4|0.0|1964	GO:0000981|DNA-binding transcription factor activity, RNA polymerase II-specific|molecular function;GO:0006355|regulation of transcription, DNA-templated|biological process;GO:0046983|protein dimerization activity|molecular function;GO:1900402|obsolete regulation of carbohydrate metabolic process by regulation of transcription from RNA polymerase II promoter|biological process
KWMTBOMO05803	MYB	NP_001296480.1|DNA polymerase delta catalytic subunit|0.0|2264	GO:0000166|nucleotide binding|molecular function;GO:0003676|nucleic acid binding|molecular function;GO:0003677|DNA binding|molecular function;GO:0003887|DNA-directed DNA polymerase activity|molecular function
KWMTBOMO05807	zf-C2H2	XP_004923221.1|transcription factor Sp5|0.0|682	GO:0003676|nucleic acid binding|molecular function
KWMTBOMO05810	Nrf1	XP_028030448.1|adenylate kinase 9-like|0.0|3776	GO:0005525|GTP binding|molecular function
KWMTBOMO05847	E2F	NP_001040298.1|E2F transcription factor 4-like protein|0.0|525	GO:0003700|DNA-binding transcription factor activity|molecular function;GO:0005667|transcription factor complex|cellular component;GO:0006355|regulation of transcription, DNA-templated|biological process;GO:0046983|protein dimerization activity|molecular function
KWMTBOMO05890	HMG	XP_004921642.1|chromodomain-helicase-DNA-binding protein Mi-2 homolog|0.0|4091	GO:0005524|ATP binding|molecular function
KWMTBOMO06074	ETS	XP_021204668.1|ETV5-related protein Ets96B|1e-145|415	GO:0003700|DNA-binding transcription factor activity|molecular function;GO:0006355|regulation of transcription, DNA-templated|biological process;GO:0043565|sequence-specific DNA binding|molecular function
KWMTBOMO06290	MYB	XP_028040160.1|translational regulator orb2 isoform X2|0.0|588	GO:0003676|nucleic acid binding|molecular function;GO:0003730|mRNA 3'-UTR binding|molecular function;GO:0006417|regulation of translation|biological process;GO:0045182|translation regulator activity|molecular function
KWMTBOMO06455	zf-C2H2	XP_012550543.1|myeloid zinc finger 1 isoform X2|0.0|1207	GO:0003676|nucleic acid binding|molecular function
KWMTBOMO06536	Homeobox	XP_004931665.1|homeobox protein orthopedia|0.0|602	GO:0003677|DNA binding|molecular function;GO:0006355|regulation of transcription, DNA-templated|biological process;GO:0043565|sequence-specific DNA binding|molecular function
KWMTBOMO06586	MYB	XP_012550407.1|potassium voltage-gated channel protein Shab isoform X3|0.0|1776	GO:0005216|ion channel activity|molecular function;GO:0005249|voltage-gated potassium channel activity|molecular function;GO:0005515|protein binding|molecular function;GO:0006811|ion transport|biological process;GO:0006813|potassium ion transport|biological process;GO:0008076|voltage-gated potassium channel complex|cellular component;GO:0016020|membrane|cellular component;GO:0051260|protein homoo…
KWMTBOMO06610	MYB	XP_004931510.1|type 1 phosphatidylinositol 4,5-bisphosphate 4-phosphatase|2e-172|489	GO:0034597|phosphatidylinositol-4,5-bisphosphate 4-phosphatase activity|molecular function;GO:0046856|phosphatidylinositol dephosphorylation|biological process
KWMTBOMO06641	zf-LITAF-like	XP_004931479.1|UBA-like domain-containing protein 1|1e-109|318	GO:0005515|protein binding|molecular function
KWMTBOMO06767	bHLH	NP_001040299.1|extramacrochaetae protein|6e-100|292	GO:0005634|nucleus|cellular component;GO:0005737|cytoplasm|cellular component;GO:0045892|negative regulation of transcription, DNA-templated|biological process;GO:0046983|protein dimerization activity|molecular function
KWMTBOMO06883	bHLH	NP_001243937.1|c-myc|0.0|766	GO:0046983|protein dimerization activity|molecular function
KWMTBOMO06891	MYB	XP_004927183.1|dimethyladenosine transferase 1, mitochondrial|0.0|711	GO:0000154|rRNA modification|biological process;GO:0000179|rRNA (adenine-N6,N6-)-dimethyltransferase activity|molecular function;GO:0006364|rRNA processing|biological process;GO:0008649|rRNA methyltransferase activity|molecular function
KWMTBOMO06915	HMG	XP_028030496.1|histone-lysine N-methyltransferase E(z)|0.0|1002	GO:0005515|protein binding|molecular function
KWMTBOMO06920	ZBTB	XP_028030535.1|longitudinals lacking protein, isoforms A/B/D/L-like isoform X1|0.0|808	GO:0003676|nucleic acid binding|molecular function;GO:0005515|protein binding|molecular function
KWMTBOMO06958	Pou	XP_028026932.1|POU domain protein 2-like|0.0|767	GO:0003677|DNA binding|molecular function;GO:0003700|DNA-binding transcription factor activity|molecular function;GO:0006355|regulation of transcription, DNA-templated|biological process;GO:0043565|sequence-specific DNA binding|molecular function
KWMTBOMO06968	Fork_head	XP_028041940.1|fork head domain transcription factor slp2-like|0.0|608	GO:0003700|DNA-binding transcription factor activity|molecular function;GO:0006355|regulation of transcription, DNA-templated|biological process;GO:0043565|sequence-specific DNA binding|molecular function
KWMTBOMO06969	Fork_head	XP_004929393.1|fork head domain transcription factor slp2|6e-169|474	GO:0003700|DNA-binding transcription factor activity|molecular function;GO:0006355|regulation of transcription, DNA-templated|biological process;GO:0043565|sequence-specific DNA binding|molecular function
KWMTBOMO06982	RHD	XP_028031025.1|embryonic polarity protein dorsal isoform X1|0.0|1405	GO:0003677|DNA binding|molecular function;GO:0003700|DNA-binding transcription factor activity|molecular function;GO:0005634|nucleus|cellular component;GO:0005737|cytoplasm|cellular component;GO:0006355|regulation of transcription, DNA-templated|biological process
KWMTBOMO06993	MH1	XP_028030809.1|flocculation protein FLO11-like|0.0|1661	GO:0003700|DNA-binding transcription factor activity|molecular function;GO:0005515|protein binding|molecular function;GO:0005667|transcription factor complex|cellular component;GO:0006355|regulation of transcription, DNA-templated|biological process;GO:0007179|transforming growth factor beta receptor signaling pathway|biological process
KWMTBOMO07055	zf-C2HC	XP_028030719.1|histone acetyltransferase KAT7 isoform X2|0.0|1575	GO:0003700|DNA-binding transcription factor activity|molecular function;GO:0004402|histone acetyltransferase activity|molecular function;GO:0005634|nucleus|cellular component;GO:0006355|regulation of transcription, DNA-templated|biological process;GO:0008270|zinc ion binding|molecular function;GO:0016573|histone acetylation|biological process
KWMTBOMO07115	Homeobox	NP_001091838.1|pituitary homeobox1|0.0|800	GO:0003677|DNA binding|molecular function;GO:0003700|DNA-binding transcription factor activity|molecular function;GO:0006355|regulation of transcription, DNA-templated|biological process;GO:0043565|sequence-specific DNA binding|molecular function
KWMTBOMO07186	DACH	XP_021205753.1|dachshund homolog 2 isoform X2|0.0|935	-
KWMTBOMO07222	RXR-like	XP_021205744.1|photoreceptor-specific nuclear receptor|0.0|778	GO:0003700|DNA-binding transcription factor activity|molecular function;GO:0005634|nucleus|cellular component;GO:0006355|regulation of transcription, DNA-templated|biological process;GO:0008270|zinc ion binding|molecular function;GO:0043565|sequence-specific DNA binding|molecular function
KWMTBOMO07265	ARID	XP_012546713.1|histone demethylase isoform X1|0.0|1695	GO:0003677|DNA binding|molecular function
KWMTBOMO07338	Homeobox	XP_028032386.1|homeobox protein goosecoid-like|2e-157|444	GO:0003677|DNA binding|molecular function;GO:0006355|regulation of transcription, DNA-templated|biological process;GO:0043565|sequence-specific DNA binding|molecular function
KWMTBOMO07379	bHLH	XP_028034275.1|transcription factor AP-4|0.0|670	GO:0046983|protein dimerization activity|molecular function
KWMTBOMO07389	PC4	XP_028034302.1|RNA polymerase II transcriptional coactivator|3e-75|227	GO:0003677|DNA binding|molecular function;GO:0006355|regulation of transcription, DNA-templated|biological process
KWMTBOMO07440	AF-4	XP_004926575.1|ell-associated factor Eaf|0.0|680	GO:0006355|regulation of transcription, DNA-templated|biological process;GO:0032783|ELL-EAF complex|cellular component
KWMTBOMO07516	MBD	XP_021202659.1|LOW QUALITY PROTEIN: uncharacterized protein LOC101744024|0.0|2831	GO:0006355|regulation of transcription, DNA-templated|biological process;GO:0031213|RSF complex|cellular component
KWMTBOMO07709	TF_bZIP	XP_012547179.1|cyclic AMP response element-binding protein A isoform X3|0.0|704	GO:0003700|DNA-binding transcription factor activity|molecular function;GO:0006355|regulation of transcription, DNA-templated|biological process
KWMTBOMO07782	zf-C2H2	XP_021204898.1|protein krueppel|0.0|559	GO:0003676|nucleic acid binding|molecular function
KWMTBOMO07825	MYB	XP_012547334.1|chromatin-remodeling complex ATPase chain Iswi isoform X1|0.0|2137	GO:0003676|nucleic acid binding|molecular function;GO:0003677|DNA binding|molecular function;GO:0005524|ATP binding|molecular function;GO:0005634|nucleus|cellular component;GO:0006338|chromatin remodeling|biological process;GO:0016589|NURF complex|cellular component;GO:0016818|hydrolase activity, acting on acid anhydrides, in phosphorus-containing anhydrides|molecular function;GO:0016887|ATPase a…
KWMTBOMO07831	PAX	XP_028037576.1|paired box protein Pax-6-like isoform X1|0.0|1003	GO:0003677|DNA binding|molecular function;GO:0006355|regulation of transcription, DNA-templated|biological process;GO:0043565|sequence-specific DNA binding|molecular function
KWMTBOMO07863	Homeobox	XP_028033221.1|paired mesoderm homeobox protein 2A-like|0.0|577	GO:0003677|DNA binding|molecular function;GO:0006355|regulation of transcription, DNA-templated|biological process;GO:0043565|sequence-specific DNA binding|molecular function
KWMTBOMO07910	Homeobox	NP_001037514.1|caudal-like|2e-180|503	GO:0003677|DNA binding|molecular function;GO:0006355|regulation of transcription, DNA-templated|biological process;GO:0043565|sequence-specific DNA binding|molecular function
KWMTBOMO07945	zf-C2H2	NP_001166866.1|protein ovo|0.0|1670	GO:0003676|nucleic acid binding|molecular function
KWMTBOMO07976	bHLH	XP_028033268.1|achaete-scute complex protein T8-like|0.0|821	GO:0003677|DNA binding|molecular function;GO:0006357|regulation of transcription by RNA polymerase II|biological process;GO:0046983|protein dimerization activity|molecular function
KWMTBOMO08022	HMG	XP_012547112.1|HMGB protein isoform X1|0.0|759	-
KWMTBOMO08031	TEA	XP_028042740.1|protein scalloped isoform X3|0.0|838	GO:0003700|DNA-binding transcription factor activity|molecular function;GO:0006355|regulation of transcription, DNA-templated|biological process;GO:0035329|hippo signaling|biological process
KWMTBOMO08192	MYB	PZC80743.1|hypothetical protein B5X24_HaOG213967|0.0|2058	GO:0004198|calcium-dependent cysteine-type endopeptidase activity|molecular function;GO:0006508|proteolysis|biological process
KWMTBOMO08273	HMG	XP_004922845.1|transcription factor Sox-5|3e-157|456	-
KWMTBOMO08283	PAX	XP_028025283.1|paired box protein Pax-6 isoform X2|0.0|885	GO:0003677|DNA binding|molecular function;GO:0006355|regulation of transcription, DNA-templated|biological process;GO:0043565|sequence-specific DNA binding|molecular function
KWMTBOMO08295	PAX	XP_013191455.1|PREDICTED: paired box protein Pax-6-like, partial|2e-99|296	GO:0003677|DNA binding|molecular function;GO:0006355|regulation of transcription, DNA-templated|biological process
KWMTBOMO08297	PAX	XP_021204411.1|paired box protein Pax-6 isoform X2|5e-175|499	GO:0003677|DNA binding|molecular function;GO:0006355|regulation of transcription, DNA-templated|biological process;GO:0043565|sequence-specific DNA binding|molecular function
KWMTBOMO08361	HMG	XP_028027421.1|SWI/SNF-related matrix-associated actin-dependent regulator of chromatin subfamily E member 1 isoform X2|0.0|1177	GO:0016514|SWI/SNF complex|cellular component;GO:0043044|ATP-dependent chromatin remodeling|biological process
KWMTBOMO08398	Tub	XP_012551628.1|protein king tubby isoform X2|3e-149|428	-
KWMTBOMO08502	MYB	XP_004923835.2|peptidyl-prolyl cis-trans isomerase D|0.0|796	GO:0000413|protein peptidyl-prolyl isomerization|biological process;GO:0003755|peptidyl-prolyl cis-trans isomerase activity|molecular function;GO:0005515|protein binding|molecular function
KWMTBOMO08582	Homeobox	XP_004928716.1|cytochrome b5|4e-90|266	GO:0020037|heme binding|molecular function
KWMTBOMO08597	Unknown	XP_028029605.1|ecdysone-induced protein 74EF isoform X5|0.0|842	GO:0003700|DNA-binding transcription factor activity|molecular function;GO:0006355|regulation of transcription, DNA-templated|biological process;GO:0043565|sequence-specific DNA binding|molecular function
KWMTBOMO08619	Homeobox	XP_012547775.1|homeobox protein HMX3 isoform X2|0.0|592	GO:0003677|DNA binding|molecular function;GO:0003700|DNA-binding transcription factor activity|molecular function;GO:0006355|regulation of transcription, DNA-templated|biological process;GO:0043565|sequence-specific DNA binding|molecular function
KWMTBOMO08651	Homeobox	XP_004928674.1|homeobox protein extradenticle isoform X4|0.0|760	GO:0003677|DNA binding|molecular function;GO:0003700|DNA-binding transcription factor activity|molecular function;GO:0005634|nucleus|cellular component;GO:0006355|regulation of transcription, DNA-templated|biological process;GO:0043565|sequence-specific DNA binding|molecular function
KWMTBOMO08718	Homeobox	XP_028029631.1|homeobox protein orthopedia-like|1e-173|490	GO:0003677|DNA binding|molecular function;GO:0006355|regulation of transcription, DNA-templated|biological process;GO:0043565|sequence-specific DNA binding|molecular function
KWMTBOMO08726	SF-like	XP_012547940.1|nuclear hormone receptor FTZ-F1 beta|0.0|1208	GO:0003700|DNA-binding transcription factor activity|molecular function;GO:0005634|nucleus|cellular component;GO:0006355|regulation of transcription, DNA-templated|biological process;GO:0008270|zinc ion binding|molecular function;GO:0043565|sequence-specific DNA binding|molecular function
KWMTBOMO08758	MYB	XP_021205198.1|voltage-dependent calcium channel type A subunit alpha-1 isoform X8|0.0|3494	GO:0005216|ion channel activity|molecular function;GO:0005509|calcium ion binding|molecular function;GO:0006811|ion transport|biological process;GO:0016020|membrane|cellular component;GO:0055085|transmembrane transport|biological process
KWMTBOMO08766	TF_bZIP	XP_004928618.1|cyclic AMP-dependent transcription factor ATF-6 beta isoform X2|0.0|1550	GO:0003700|DNA-binding transcription factor activity|molecular function;GO:0006355|regulation of transcription, DNA-templated|biological process
KWMTBOMO08778	GCNF-like	-	-
KWMTBOMO08820	MYB	NP_001093284.1|abnormal wing disc-like protein|5e-109|316	-
KWMTBOMO08827	zf-C2H2	XP_004928576.1|zinc finger protein GLI1|0.0|838	GO:0003676|nucleic acid binding|molecular function
KWMTBOMO08913	zf-C2H2	XP_012547732.1|uncharacterized protein LOC100862770 isoform X1|0.0|833	GO:0003676|nucleic acid binding|molecular function;GO:0008270|zinc ion binding|molecular function
KWMTBOMO08947	Homeobox	XP_004928511.1|retinal homeobox protein Rx3|0.0|778	GO:0003677|DNA binding|molecular function;GO:0006355|regulation of transcription, DNA-templated|biological process;GO:0043565|sequence-specific DNA binding|molecular function
KWMTBOMO09011	RFX	XP_004928730.1|uncharacterized protein LOC101742841 isoform X1|0.0|2694	GO:0003677|DNA binding|molecular function;GO:0003700|DNA-binding transcription factor activity|molecular function;GO:0006355|regulation of transcription, DNA-templated|biological process
KWMTBOMO09032	zf-C2H2	XP_026484978.1|zinc finger protein ZIC 4|0.0|726	GO:0003676|nucleic acid binding|molecular function
KWMTBOMO09093	bHLH	XP_028028312.1|E3 ubiquitin-protein ligase hyd isoform X4|0.0|5831	GO:0003723|RNA binding|molecular function;GO:0004842|ubiquitin-protein transferase activity|molecular function;GO:0008270|zinc ion binding|molecular function;GO:0043130|ubiquitin binding|molecular function
KWMTBOMO09109	ZBTB	XP_004924639.1|protein tramtrack, alpha isoform isoform X3|0.0|984	GO:0003676|nucleic acid binding|molecular function;GO:0005515|protein binding|molecular function
KWMTBOMO09238	zf-C2H2	XP_004923024.1|protein hunchback-like|0.0|1281	GO:0000981|DNA-binding transcription factor activity, RNA polymerase II-specific|molecular function;GO:0003676|nucleic acid binding|molecular function;GO:0006357|regulation of transcription by RNA polymerase II|biological process;GO:0040034|regulation of development, heterochronic|biological process
KWMTBOMO09243	MYB	XP_004923026.1|peptidyl-prolyl cis-trans isomerase|0.0|637	GO:0000413|protein peptidyl-prolyl isomerization|biological process;GO:0003676|nucleic acid binding|molecular function;GO:0003723|RNA binding|molecular function;GO:0003755|peptidyl-prolyl cis-trans isomerase activity|molecular function;GO:0006457|protein folding|biological process
KWMTBOMO09278	MYB	XP_004923045.1|probable phospholipid-transporting ATPase IIB|0.0|2168	GO:0000166|nucleotide binding|molecular function;GO:0000287|magnesium ion binding|molecular function;GO:0005524|ATP binding|molecular function;GO:0005802|trans-Golgi network|cellular component;GO:0015914|phospholipid transport|biological process;GO:0016021|integral component of membrane|cellular component;GO:0140326|ATPase-coupled intramembrane lipid transporter activity|molecular function
KWMTBOMO09366	zf-GATA	XP_028038488.1|GATA-binding factor A-like isoform X2|0.0|594	GO:0003700|DNA-binding transcription factor activity|molecular function;GO:0006355|regulation of transcription, DNA-templated|biological process;GO:0008270|zinc ion binding|molecular function;GO:0043565|sequence-specific DNA binding|molecular function
KWMTBOMO09369	zf-GATA	QCP57316.1|GATA-beta4, partial|0.0|854	GO:0003700|DNA-binding transcription factor activity|molecular function;GO:0006355|regulation of transcription, DNA-templated|biological process;GO:0008270|zinc ion binding|molecular function;GO:0043565|sequence-specific DNA binding|molecular function
KWMTBOMO09450	MYB	XP_004928986.1|DNA repair and recombination protein RAD54-like|0.0|1598	GO:0005524|ATP binding|molecular function
KWMTBOMO09611	Homeobox	PZC83524.1|hypothetical protein B5X24_HaOG207507|0.0|862	GO:0003677|DNA binding|molecular function;GO:0006355|regulation of transcription, DNA-templated|biological process;GO:0043565|sequence-specific DNA binding|molecular function
KWMTBOMO09653	zf-BED	XP_004929064.3|small G protein signaling modulator 2 isoform X3|0.0|2346	GO:0005096|GTPase activator activity|molecular function
KWMTBOMO09738	T-box	XP_026748329.1|T-box transcription factor TBX2-like, partial|1e-70|221	GO:0003700|DNA-binding transcription factor activity|molecular function;GO:0005634|nucleus|cellular component;GO:0006355|regulation of transcription, DNA-templated|biological process
KWMTBOMO09739	T-box	KOC65248.1|Optomotor-blind protein|4e-60|189	GO:0003700|DNA-binding transcription factor activity|molecular function;GO:0005634|nucleus|cellular component;GO:0006355|regulation of transcription, DNA-templated|biological process
KWMTBOMO09809	zf-C2H2	XP_012546427.1|CDP-diacylglycerol--inositol 3-phosphatidyltransferase|5e-162|455	GO:0008654|phospholipid biosynthetic process|biological process;GO:0016020|membrane|cellular component;GO:0016780|phosphotransferase activity, for other substituted phosphate groups|molecular function
KWMTBOMO09840	T-box	XP_013197682.1|PREDICTED: T-box transcription factor TBX1-like|0.0|606	GO:0003700|DNA-binding transcription factor activity|molecular function;GO:0005634|nucleus|cellular component;GO:0006355|regulation of transcription, DNA-templated|biological process
KWMTBOMO09977	CUT	XP_021208222.1|homeobox protein cut isoform X2|0.0|2343	GO:0003677|DNA binding|molecular function;GO:0006355|regulation of transcription, DNA-templated|biological process;GO:0043565|sequence-specific DNA binding|molecular function
KWMTBOMO10004	Fork_head	XP_028032368.1|forkhead box protein K1|0.0|546	GO:0003700|DNA-binding transcription factor activity|molecular function;GO:0006355|regulation of transcription, DNA-templated|biological process;GO:0043565|sequence-specific DNA binding|molecular function
KWMTBOMO10087	Fork_head	XP_004922052.1|forkhead box protein J1-A|0.0|762	GO:0003700|DNA-binding transcription factor activity|molecular function;GO:0006355|regulation of transcription, DNA-templated|biological process;GO:0043565|sequence-specific DNA binding|molecular function
KWMTBOMO10182	Homeobox	XP_004921953.1|homeobox protein unc-4|0.0|565	GO:0003677|DNA binding|molecular function;GO:0006355|regulation of transcription, DNA-templated|biological process;GO:0043565|sequence-specific DNA binding|molecular function
KWMTBOMO10218	zf-GATA	XP_012546221.1|uncharacterized protein LOC101738425 isoform X3|0.0|1085	GO:0003700|DNA-binding transcription factor activity|molecular function;GO:0006355|regulation of transcription, DNA-templated|biological process;GO:0008270|zinc ion binding|molecular function;GO:0043565|sequence-specific DNA binding|molecular function
KWMTBOMO10292	zf-C2H2	NP_001040188.1|KDEL endoplasmic reticulum protein retention receptor 2|4e-150|424	GO:0006621|protein retention in ER lumen|biological process;GO:0016021|integral component of membrane|cellular component;GO:0046923|ER retention sequence binding|molecular function
KWMTBOMO10307	bHLH	NP_001281213.1|class A basic helix-loop-helix protein 15-like|2e-155|438	GO:0046983|protein dimerization activity|molecular function
KWMTBOMO10349	MYB	XP_004933829.3|putative homeodomain transcription factor 1, partial|0.0|1789	-
KWMTBOMO10439	Fork_head	XP_004932518.1|extracellular serine/threonine protein CG31145 isoform X2|0.0|1058	-
KWMTBOMO10441	zf-C2H2	XP_004932522.1|zinc finger protein 569 isoform X6|5e-116|362	GO:0003676|nucleic acid binding|molecular function
KWMTBOMO10738	Homeobox	XP_004928370.1|homeobox protein MOX-2|3e-123|353	GO:0003677|DNA binding|molecular function;GO:0003700|DNA-binding transcription factor activity|molecular function;GO:0006355|regulation of transcription, DNA-templated|biological process;GO:0043565|sequence-specific DNA binding|molecular function;GO:0045944|positive regulation of transcription by RNA polymerase II|biological process
KWMTBOMO10783	bHLH	XP_004928167.1|helix-loop-helix protein delilah|7e-107|310	GO:0046983|protein dimerization activity|molecular function
KWMTBOMO10837	zf-C2H2	XP_028034627.1|B-cell lymphoma/leukemia 11A|0.0|1749	GO:0003676|nucleic acid binding|molecular function
KWMTBOMO10847	Homeobox	XP_021205078.1|pituitary homeobox 1 isoform X1|0.0|856	GO:0003677|DNA binding|molecular function;GO:0006355|regulation of transcription, DNA-templated|biological process;GO:0043565|sequence-specific DNA binding|molecular function
KWMTBOMO10848	MYB	XP_028034672.1|REST corepressor isoform X1|0.0|558	GO:0003677|DNA binding|molecular function
KWMTBOMO10893	bHLH	XP_004928400.1|helix-loop-helix protein 1 isoform X2|3e-94|277	GO:0046983|protein dimerization activity|molecular function
KWMTBOMO10906	Homeobox	XP_004928405.1|homeobox protein DBX1-B|4e-147|416	GO:0003677|DNA binding|molecular function;GO:0006355|regulation of transcription, DNA-templated|biological process;GO:0043565|sequence-specific DNA binding|molecular function
KWMTBOMO10947	zf-CCCH	XP_028041866.1|protein TIS11|7e-162|457	GO:0046872|metal ion binding|molecular function
KWMTBOMO11061	MYB	NP_001040326.1|mitochondrial prohibitin complex protein 2|0.0|613	GO:0016020|membrane|cellular component
KWMTBOMO11087	Homeobox	XP_021205102.1|visual system homeobox 2 isoform X2|0.0|561	GO:0003677|DNA binding|molecular function;GO:0006355|regulation of transcription, DNA-templated|biological process;GO:0043565|sequence-specific DNA binding|molecular function
KWMTBOMO11257	MYB	XP_028038329.1|dnaJ homolog subfamily C member 2|0.0|1244	GO:0003677|DNA binding|molecular function
KWMTBOMO11408	RXR-like	XP_028028313.1|hepatocyte nuclear factor 4-gamma isoform X1|0.0|938	GO:0003700|DNA-binding transcription factor activity|molecular function;GO:0005634|nucleus|cellular component;GO:0006355|regulation of transcription, DNA-templated|biological process;GO:0008270|zinc ion binding|molecular function;GO:0043565|sequence-specific DNA binding|molecular function
KWMTBOMO11511	MYB	NP_001040479.1|peptidylprolyl isomerase B precursor|7e-147|416	GO:0000413|protein peptidyl-prolyl isomerization|biological process;GO:0003755|peptidyl-prolyl cis-trans isomerase activity|molecular function;GO:0006457|protein folding|biological process
KWMTBOMO11600	ARID	XP_012550248.1|protein dead ringer isoform X3|0.0|688	GO:0003677|DNA binding|molecular function
KWMTBOMO11650	zf-MIZ	XP_004922440.1|E3 SUMO-protein ligase PIAS3 isoform X4|0.0|1235	GO:0008270|zinc ion binding|molecular function
KWMTBOMO11697	Fork_head	XP_004922516.1|forkhead box protein D5|0.0|597	GO:0003700|DNA-binding transcription factor activity|molecular function;GO:0006355|regulation of transcription, DNA-templated|biological process;GO:0043565|sequence-specific DNA binding|molecular function
KWMTBOMO11731	MYB	NP_001163865.1|Translation elongation factor 2|0.0|1754	GO:0003924|GTPase activity|molecular function;GO:0005525|GTP binding|molecular function
KWMTBOMO11747	Homeobox	NP_001153660.1|achintya|0.0|734	GO:0003677|DNA binding|molecular function;GO:0006355|regulation of transcription, DNA-templated|biological process
KWMTBOMO11757	HMG	XP_004924250.1|transcription factor sem-2|8e-178|499	-
KWMTBOMO11999	HMG	XP_028032879.1|putative transcription factor SOX-15|0.0|1034	-
KWMTBOMO12196	zf-C2H2	XP_021203638.1|zinc finger protein 354C-like isoform X1|1e-59|195	GO:0003676|nucleic acid binding|molecular function
KWMTBOMO12296	SAND	XP_012545706.1|protein CBFA2T1|0.0|1009	GO:0003700|DNA-binding transcription factor activity|molecular function;GO:0003714|transcription corepressor activity|molecular function;GO:0006355|regulation of transcription, DNA-templated|biological process;GO:0045892|negative regulation of transcription, DNA-templated|biological process
KWMTBOMO12458	Fork_head	XP_004929735.1|forkhead box protein C1|0.0|643	GO:0003700|DNA-binding transcription factor activity|molecular function;GO:0006355|regulation of transcription, DNA-templated|biological process;GO:0043565|sequence-specific DNA binding|molecular function
KWMTBOMO12471	MYB	XP_004929611.1|protein ENL|0.0|1456	GO:0006355|regulation of transcription, DNA-templated|biological process
KWMTBOMO12525	TF_bZIP	XP_004929640.1|uncharacterized protein LOC101735428 isoform X1|0.0|991	GO:0003700|DNA-binding transcription factor activity|molecular function;GO:0006355|regulation of transcription, DNA-templated|biological process
KWMTBOMO12612	MBD	XP_004929676.1|methyl-CpG-binding domain protein 2 isoform X2|3e-144|409	GO:0003677|DNA binding|molecular function;GO:0005634|nucleus|cellular component;GO:0008327|methyl-CpG binding|molecular function;GO:0016581|NuRD complex|cellular component
KWMTBOMO12659	MYB	XP_004929712.1|T-complex protein 1 subunit gamma|0.0|1105	GO:0005524|ATP binding|molecular function;GO:0006457|protein folding|biological process;GO:0051082|unfolded protein binding|molecular function
KWMTBOMO12689	RXR-like	RVE54243.1|hypothetical protein evm_001070|0.0|772	GO:0003700|DNA-binding transcription factor activity|molecular function;GO:0005634|nucleus|cellular component;GO:0006355|regulation of transcription, DNA-templated|biological process;GO:0008270|zinc ion binding|molecular function;GO:0043565|sequence-specific DNA binding|molecular function
KWMTBOMO12908	NF-YB	XP_004931999.1|nuclear transcription factor Y subunit B-1 isoform X1|2e-133|382	GO:0046982|protein heterodimerization activity|molecular function
KWMTBOMO12961	zf-GATA	XP_021207453.1|GATA-binding factor C isoform X2|0.0|982	GO:0003700|DNA-binding transcription factor activity|molecular function;GO:0006355|regulation of transcription, DNA-templated|biological process;GO:0008270|zinc ion binding|molecular function;GO:0043565|sequence-specific DNA binding|molecular function
KWMTBOMO13087	MYB	XP_012550733.1|synapsin|0.0|556	GO:0005524|ATP binding|molecular function
KWMTBOMO13089	MYB	XP_012550733.1|synapsin|0.0|630	GO:0005524|ATP binding|molecular function
KWMTBOMO13123	CSD	XP_021207477.1|protein lin-28 homolog isoform X1|6e-120|347	GO:0003676|nucleic acid binding|molecular function;GO:0008270|zinc ion binding|molecular function
KWMTBOMO13133	T-box	XP_004932015.1|T-related protein|0.0|956	GO:0003700|DNA-binding transcription factor activity|molecular function;GO:0005634|nucleus|cellular component;GO:0006355|regulation of transcription, DNA-templated|biological process
KWMTBOMO13404	ZBTB	XP_021202425.1|zinc finger and BTB domain-containing protein 42 isoform X4|0.0|860	GO:0003676|nucleic acid binding|molecular function
KWMTBOMO13459	Pou	NP_001037456.2|silk gland factor 3|0.0|721	GO:0003677|DNA binding|molecular function;GO:0003700|DNA-binding transcription factor activity|molecular function;GO:0005634|nucleus|cellular component;GO:0006355|regulation of transcription, DNA-templated|biological process;GO:0006357|regulation of transcription by RNA polymerase II|biological process;GO:0007420|brain development|biological process;GO:0043565|sequence-specific DNA binding|molecu…
KWMTBOMO13545	Homeobox	XP_004925496.2|GS homeobox 1|0.0|597	GO:0003677|DNA binding|molecular function;GO:0006355|regulation of transcription, DNA-templated|biological process;GO:0043565|sequence-specific DNA binding|molecular function
KWMTBOMO13577	SRF	OWR41122.1|putative Pheromone receptor transcription factor|0.0|522	GO:0000981|DNA-binding transcription factor activity, RNA polymerase II-specific|molecular function;GO:0000987|proximal promoter sequence-specific DNA binding|molecular function;GO:0003677|DNA binding|molecular function;GO:0045944|positive regulation of transcription by RNA polymerase II|biological process;GO:0046983|protein dimerization activity|molecular function
KWMTBOMO13731	zf-C2H2	XP_028033527.1|early growth response protein 3-like isoform X2|0.0|763	GO:0003676|nucleic acid binding|molecular function
KWMTBOMO13837	COE	XP_028042915.1|transcription factor collier|0.0|1055	GO:0003677|DNA binding|molecular function;GO:0003700|DNA-binding transcription factor activity|molecular function;GO:0006355|regulation of transcription, DNA-templated|biological process;GO:0046983|protein dimerization activity|molecular function
KWMTBOMO13888	zf-C2H2	NP_001266358.1|uncharacterized protein LOC101739846|0.0|1257	GO:0003676|nucleic acid binding|molecular function;GO:0008270|zinc ion binding|molecular function
KWMTBOMO13953	Homeobox	XP_004930699.2|homeobox protein SIX6|0.0|752	GO:0003677|DNA binding|molecular function
KWMTBOMO13999	ARID	XP_028043418.1|PHD and RING finger domain-containing protein 1 isoform X1|0.0|2107	-
KWMTBOMO14012	Homeobox	XP_012549831.1|homeobox protein PKNOX2 isoform X2|0.0|682	GO:0003677|DNA binding|molecular function;GO:0006355|regulation of transcription, DNA-templated|biological process
KWMTBOMO14017	bHLH	XP_021206730.1|GTPase-activating protein CdGAPr|0.0|2979	GO:0005515|protein binding|molecular function;GO:0007165|signal transduction|biological process
KWMTBOMO14022	Homeobox	XP_004930828.3|homeobox protein DBX1|2e-66|216	-
KWMTBOMO14040	ZBTB	XP_028034976.1|uncharacterized protein LOC114246584 isoform X1|0.0|1121	GO:0003677|DNA binding|molecular function;GO:0005515|protein binding|molecular function
KWMTBOMO14134	NDT80/PhoG	XP_028031613.1|uncharacterized protein LOC114244115|0.0|631	-
KWMTBOMO14159	zf-C2H2	NP_001188362.1|pleiohomeotic|0.0|806	GO:0003676|nucleic acid binding|molecular function
KWMTBOMO14180	Homeobox	XP_012546956.2|brain-specific homeobox protein homolog|7e-140|399	GO:0003677|DNA binding|molecular function;GO:0006355|regulation of transcription, DNA-templated|biological process;GO:0043565|sequence-specific DNA binding|molecular function
KWMTBOMO14345	Homeobox	XP_028037581.1|homeotic protein ocelliless|0.0|637	GO:0003677|DNA binding|molecular function;GO:0006355|regulation of transcription, DNA-templated|biological process;GO:0043565|sequence-specific DNA binding|molecular function
KWMTBOMO14389	THAP	WP_079865922.1|hypothetical protein|6e-56|177	-
KWMTBOMO14488	TF_bZIP	XP_004923164.1|transcription factor MafK|8e-96|281	GO:0003677|DNA binding|molecular function;GO:0003700|DNA-binding transcription factor activity|molecular function;GO:0005634|nucleus|cellular component;GO:0006355|regulation of transcription, DNA-templated|biological process
KWMTBOMO14750	bHLH	XP_021203878.1|single-minded homolog 1 isoform X1|0.0|568	GO:0006355|regulation of transcription, DNA-templated|biological process;GO:0046983|protein dimerization activity|molecular function
KWMTBOMO14854	ARID	XP_028037487.1|AT-rich interactive domain-containing protein 5B-like|3e-56|196	-
KWMTBOMO14907	zf-C2H2	NP_001157383.1|DnaJ (Hsp40) homolog 6|0.0|684	-
KWMTBOMO14913	PAX	XP_004925703.1|paired box protein Pax-1|9e-98|290	GO:0003677|DNA binding|molecular function;GO:0006355|regulation of transcription, DNA-templated|biological process
KWMTBOMO14948	Homeobox	XP_021203392.1|homeobox protein Nkx-2.1 isoform X3|2e-127|370	GO:0003677|DNA binding|molecular function;GO:0006355|regulation of transcription, DNA-templated|biological process;GO:0043565|sequence-specific DNA binding|molecular function
KWMTBOMO14950	Homeobox	KPJ17025.1|hypothetical protein RR48_13881|2e-91|273	-
KWMTBOMO14979	Homeobox	XP_028178869.1|homeobox protein homothorax|2e-164|463	-
KWMTBOMO15035	THAP	XP_012553081.1|chlorophyllide A binding protein isoform X1|0.0|5326	GO:0005515|protein binding|molecular function;GO:0016787|hydrolase activity|molecular function
KWMTBOMO15061	zf-GATA	XP_028031375.1|metastasis-associated protein MTA3 isoform X2|0.0|1437	GO:0003676|nucleic acid binding|molecular function;GO:0003677|DNA binding|molecular function;GO:0003682|chromatin binding|molecular function;GO:0006355|regulation of transcription, DNA-templated|biological process;GO:0008270|zinc ion binding|molecular function;GO:0043565|sequence-specific DNA binding|molecular function
KWMTBOMO15178	ARID	XP_021202557.1|AT-rich interactive domain-containing protein 4B|0.0|2942	GO:0003677|DNA binding|molecular function
KWMTBOMO15181	ETS	BAU68220.1|Ets transcription factor|0.0|731	GO:0003700|DNA-binding transcription factor activity|molecular function;GO:0006355|regulation of transcription, DNA-templated|biological process;GO:0043565|sequence-specific DNA binding|molecular function
KWMTBOMO15182	ETS	KPJ18187.1|ETS-like protein pointed, isoform P2/D|2e-114|342	GO:0005634|nucleus|cellular component;GO:0043565|sequence-specific DNA binding|molecular function
KWMTBOMO15188	bHLH	XP_028036654.1|protein max isoform X1|1e-126|362	GO:0046983|protein dimerization activity|molecular function;GO:0071339|MLL1 complex|cellular component;GO:0090575|RNA polymerase II transcription factor complex|cellular component
KWMTBOMO15201	MYB	XP_012544448.1|transcriptional adapter 2B isoform X1|0.0|920	GO:0003677|DNA binding|molecular function;GO:0003713|transcription coactivator activity|molecular function;GO:0006357|regulation of transcription by RNA polymerase II|biological process;GO:0008270|zinc ion binding|molecular function;GO:0035065|regulation of histone acetylation|biological process
KWMTBOMO15249	zf-C2H2	XP_004921920.2|zinc finger protein 774|0.0|882	GO:0003676|nucleic acid binding|molecular function;GO:0003700|DNA-binding transcription factor activity|molecular function
KWMTBOMO15340	bHLH	NP_001281215.1|helix-loop-helix protein 2-like|6e-173|484	GO:0003700|DNA-binding transcription factor activity|molecular function;GO:0046983|protein dimerization activity|molecular function
KWMTBOMO15368	HPD	XP_021202510.1|homeobox protein prospero isoform X2|0.0|1888	GO:0003677|DNA binding|molecular function;GO:0006355|regulation of transcription, DNA-templated|biological process
KWMTBOMO15373	DM	XP_012544218.1|doublesex isoform X5|1e-112|330	GO:0003700|DNA-binding transcription factor activity|molecular function;GO:0005634|nucleus|cellular component;GO:0006355|regulation of transcription, DNA-templated|biological process;GO:0043565|sequence-specific DNA binding|molecular function
KWMTBOMO15391	Fork_head	NP_001037329.1|Silk gland factor 1|0.0|726	GO:0003700|DNA-binding transcription factor activity|molecular function;GO:0006355|regulation of transcription, DNA-templated|biological process;GO:0008134|transcription factor binding|molecular function;GO:0019904|protein domain specific binding|molecular function;GO:0043565|sequence-specific DNA binding|molecular function
KWMTBOMO15402	bHLH	XP_004927217.1|protein Fer3|3e-77|234	GO:0046983|protein dimerization activity|molecular function
KWMTBOMO15408	ESR-like	XP_028031245.1|steroid hormone receptor ERR1 isoform X1|0.0|775	GO:0003700|DNA-binding transcription factor activity|molecular function;GO:0005634|nucleus|cellular component;GO:0006355|regulation of transcription, DNA-templated|biological process;GO:0008270|zinc ion binding|molecular function;GO:0043565|sequence-specific DNA binding|molecular function
KWMTBOMO15479	THR-like	XP_004933007.1|nuclear hormone receptor HR96|0.0|1169	GO:0003700|DNA-binding transcription factor activity|molecular function;GO:0005634|nucleus|cellular component;GO:0006355|regulation of transcription, DNA-templated|biological process;GO:0008270|zinc ion binding|molecular function;GO:0043565|sequence-specific DNA binding|molecular function
KWMTBOMO15556	Homeobox	XP_004933035.1|homeobox protein HMX3-B|0.0|515	GO:0003677|DNA binding|molecular function;GO:0006355|regulation of transcription, DNA-templated|biological process;GO:0043565|sequence-specific DNA binding|molecular function
KWMTBOMO15563	HTH	XP_021208116.1|mushroom body large-type Kenyon cell-specific protein 1 isoform X1|0.0|1391	GO:0003677|DNA binding|molecular function
KWMTBOMO15599	Homeobox	XP_004933055.2|homeobox protein slou|5e-120|349	GO:0003677|DNA binding|molecular function;GO:0006355|regulation of transcription, DNA-templated|biological process;GO:0043565|sequence-specific DNA binding|molecular function
KWMTBOMO15632	Homeobox	XP_004933123.2|homeobox protein bagpipe|0.0|551	GO:0003677|DNA binding|molecular function;GO:0006355|regulation of transcription, DNA-templated|biological process;GO:0043565|sequence-specific DNA binding|molecular function
KWMTBOMO15633	Homeobox	XP_004933124.1|homeobox protein Nkx-2.3|0.0|862	GO:0003677|DNA binding|molecular function;GO:0006355|regulation of transcription, DNA-templated|biological process;GO:0043565|sequence-specific DNA binding|molecular function
KWMTBOMO15644	Homeobox	KPJ03171.1|Muscle segmentation homeobox|3e-98|289	GO:0003677|DNA binding|molecular function;GO:0006355|regulation of transcription, DNA-templated|biological process;GO:0043565|sequence-specific DNA binding|molecular function
KWMTBOMO15758	MYB	XP_028043476.1|V-type proton ATPase subunit B|0.0|566	GO:0005524|ATP binding|molecular function;GO:0046034|ATP metabolic process|biological process;GO:1902600|proton transmembrane transport|biological process
KWMTBOMO15767	zf-C2H2	XP_004922137.1|zinc finger protein 184|0.0|631	GO:0003676|nucleic acid binding|molecular function
KWMTBOMO15781	THAP	XP_012546887.1|C-terminal-binding protein isoform X1|0.0|934	GO:0016616|oxidoreductase activity, acting on the CH-OH group of donors, NAD or NADP as acceptor|molecular function;GO:0051287|NAD binding|molecular function;GO:0055114|oxidation-reduction process|biological process
KWMTBOMO15856	PAX	XP_028029861.1|paired box protein Pax-5 isoform X1|0.0|765	GO:0003677|DNA binding|molecular function;GO:0006355|regulation of transcription, DNA-templated|biological process
KWMTBOMO15858	MYB	XP_012546225.2|potassium voltage-gated channel protein Shal|1e-167|479	GO:0005249|voltage-gated potassium channel activity|molecular function;GO:0006813|potassium ion transport|biological process;GO:0008076|voltage-gated potassium channel complex|cellular component
KWMTBOMO15864	MH1	XP_021203971.1|nuclear factor 1 X-type isoform X2|0.0|818	GO:0003700|DNA-binding transcription factor activity|molecular function;GO:0005634|nucleus|cellular component;GO:0006355|regulation of transcription, DNA-templated|biological process
KWMTBOMO15911	zf-C2H2	WP_114588697.1|tubulin alpha chain|0.0|943	GO:0003924|GTPase activity|molecular function;GO:0005525|GTP binding|molecular function;GO:0005874|microtubule|cellular component;GO:0007017|microtubule-based process|biological process
KWMTBOMO15928	bHLH	XP_028039498.1|polyadenylate-binding protein 1|0.0|1266	GO:0003676|nucleic acid binding|molecular function;GO:0003723|RNA binding|molecular function
KWMTBOMO15931	zf-C2H2	XP_028025626.1|zinc finger protein rotund-like isoform X2|0.0|702	GO:0003676|nucleic acid binding|molecular function
KWMTBOMO15936	zf-C2H2	KPI99583.1|Zinc finger protein 362|8e-49|159	GO:0003676|nucleic acid binding|molecular function
KWMTBOMO16016	Homeobox	XP_021201850.1|homeobox protein ceh-62|0.0|784	GO:0003677|DNA binding|molecular function;GO:0006355|regulation of transcription, DNA-templated|biological process;GO:0043565|sequence-specific DNA binding|molecular function
KWMTBOMO16040	MYB	XP_021201812.1|transcriptional activator protein Pur-alpha isoform X6|0.0|576	GO:0000977|RNA polymerase II regulatory region sequence-specific DNA binding|molecular function;GO:0032422|purine-rich negative regulatory element binding|molecular function
KWMTBOMO16041	zf-C2H2	XP_004923522.1|fez family zinc finger protein 2|0.0|767	GO:0003676|nucleic acid binding|molecular function
KWMTBOMO16044	ARID	XP_012553222.1|lysine-specific demethylase lid isoform X2|0.0|3314	GO:0003677|DNA binding|molecular function
KWMTBOMO16060	Fork_head	XP_012553248.1|forkhead box protein P1 isoform X2|0.0|1165	GO:0003700|DNA-binding transcription factor activity|molecular function;GO:0006355|regulation of transcription, DNA-templated|biological process;GO:0043565|sequence-specific DNA binding|molecular function
KWMTBOMO16158	Homeobox	XP_012547047.1|retina and anterior neural fold homeobox protein 2 isoform X1|3e-125|362	GO:0003677|DNA binding|molecular function;GO:0006355|regulation of transcription, DNA-templated|biological process;GO:0043565|sequence-specific DNA binding|molecular function
KWMTBOMO16163	Homeobox	XP_028039361.1|homeobox protein orthopedia-like|1e-89|273	GO:0003677|DNA binding|molecular function
KWMTBOMO16182	bHLH	XP_004933529.1|uncharacterized protein LOC101743147 isoform X2|0.0|554	GO:0046983|protein dimerization activity|molecular function
KWMTBOMO16408	RXR-like	-	-
KWMTBOMO16431	MYB	XP_028035369.1|myb protein|0.0|1273	GO:0003677|DNA binding|molecular function
KWMTBOMO16435	Homeobox	XP_012544285.1|insulin gene enhancer protein ISL-1|0.0|756	GO:0003677|DNA binding|molecular function;GO:0006355|regulation of transcription, DNA-templated|biological process;GO:0043565|sequence-specific DNA binding|molecular function
KWMTBOMO16508	zf-C2H2	XP_028037824.1|transcriptional activator cubitus interruptus isoform X1|5e-62|215	-
KWMTBOMO16514	CP2	XP_028033763.1|transcription factor CP2-like protein 1|0.0|1343	GO:0003700|DNA-binding transcription factor activity|molecular function;GO:0006357|regulation of transcription by RNA polymerase II|biological process
KWMTBOMO16531	MYB	XP_028043773.1|DNA excision repair protein ERCC-6-like|0.0|1920	GO:0005524|ATP binding|molecular function
KWMTBOMO16721	zf-C2H2	XP_028044343.1|zinc finger protein GLI2-like|8e-137|402	GO:0003676|nucleic acid binding|molecular function
KWMTBOMO16831	zf-C2H2	XP_021203601.1|zinc finger protein with KRAB and SCAN domains 1 isoform X4|0.0|634	GO:0003676|nucleic acid binding|molecular function
PB.2056	Fork_head	-	-
BMgn001392	RXR-like	[KAIKObase]Seven-up alpha (Fragment)	-
BMgn004661	zf-C2H2	[KAIKObase]Small nuclear ribonucleoprotein E	-
BMgn005045	Homeobox	[KAIKObase]GI10602	-
BMgn005550	MYB	[KAIKObase]GekBS038P	-
BMgn009730	Homeobox	[KAIKObase]Putative uncharacterized protein	-
BMgn012033	bHLH	[KAIKObase]Basic helix-loop-helix type transcription factor HLH54F	-
BMgn015823	zf-C2H2	[KAIKObase]Small nuclear ribonucleoprotein E	-
