# Supplementary material for: Genome-wide survey and characterization of transcription factors in the silk gland of the silkworm, Bombyx mori
Source: PLoS One. 2021 Nov 11;16(11):e0259870. doi: 10.1371/journal.pone.0259870 (PMC8584736; doi:10.1371/journal.pone.0259870)
Supplement: S3 Table — (XLSX) [file pone.0259870.s006.xlsx]

## Sheet: Raw reads
Gene ID	MSG.IVM24thh	MSG.V3rdD	PSG.IVM24thh	PSG.V3rdD	ASG_F	ASG_M	MSG_F	MSG_M	PSG_F	PSG_M	WT_MSG1M	WT_MSG2M	WT_MSG3F	WT_MSG4F	WT_PSG1M	WT_PSG2M	WT_PSG3F	WT_PSG4F
KWMTBOMO11731	32726	55164	63763	78090	328374	268537	2381514	1352375	1065747	509896	140377	213950	77902	111062	122332	183128	106077	123040
KWMTBOMO05675	12419	21956	29269	28999	141250	102706	911390	692072	243410	287926	68579	78248	44040	46652	58418	69044	30009	38461
KWMTBOMO15911	8227	34536	18479	19031	367839	253489	497348	306437	153089	80341	78290	79652	42189	64983	31658	36911	19077	22993
KWMTBOMO00339	7775	13837	13446	18061	133535	93617	602397	171187	218620	83090	39586	44553	23554	29349	29561	35893	19888	25018
KWMTBOMO05228	6220	12383	12039	16415	89040	53088	434756	185880	216012	125406	36464	40877	21420	27423	26966	31293	14921	20219
KWMTBOMO08820	6291	9734	9993	17418	65343	45267	412260	225864	206733	108134	26241	32049	10907	16379	35722	38843	20183	25061
KWMTBOMO03317	5039	8188	8089	12520	79989	54900	256693	114339	162093	71053	23061	27002	10632	15441	22558	27838	13772	18665
KWMTBOMO04674	1257	3894	4044	2133	37493	14382	214656	37087	28470	11880	12092	10624	6612	7413	4689	5476	2934	3526
KWMTBOMO03297	1795	3343	4392	2533	27683	33119	164177	45207	26337	16927	10517	9986	7126	7936	5583	5941	4325	5089
BMgn005550	1580	3640	3351	2536	37332	21146	145332	65657	19302	12963	9415	10354	6370	6774	4873	5524	4497	4519
KWMTBOMO12525	1493	3218	3940	2053	12310	9757	125227	72175	41146	31128	7801	9545	7146	7652	4450	5946	3042	4252
KWMTBOMO11511	3092	2920	1081	1292	14051	11470	89971	124703	13208	10513	9191	8147	5187	5556	3182	3499	2375	2642
KWMTBOMO15928	2112	2705	2686	1261	20715	20023	137198	36834	21712	10463	7383	8020	4251	5637	3948	4988	3486	3641
KWMTBOMO10292	1164	3087	1491	2861	8619	7673	97864	67818	37811	22470	8272	8270	3925	5550	4357	4629	2238	3563
KWMTBOMO05810	927	1579	1720	3303	8417	6384	72835	51005	36683	17998	4542	4808	1661	2621	7127	7649	2581	4714
KWMTBOMO05890	780	1389	2456	897	9583	7217	117344	30133	8936	8776	5192	5135	3588	3637	2273	2475	1515	1695
KWMTBOMO02147	1889	1142	1104	364	3842	2976	51598	58195	12284	10444	5009	4928	2424	2894	1817	1728	932	1361
KWMTBOMO09093	752	852	2415	687	3752	4363	74858	27743	11073	14725	4433	4979	1922	2959	1966	2876	968	1327
KWMTBOMO02944	485	1872	416	1329	2899	1765	65535	33861	18508	9151	3214	6593	2257	1927	1098	2197	851	1045
KWMTBOMO15781	616	1279	1567	632	7393	4399	76680	19904	16907	4547	3799	3924	1995	2821	1953	2130	1052	1542
KWMTBOMO11061	680	876	1994	753	6699	3467	58247	29039	22689	5052	3946	4013	1913	2576	2555	2650	933	1561
KWMTBOMO06993	2521	197	72	9	110	152	79536	48849	568	349	1682	2225	4602	3504	37	30	24	13
KWMTBOMO02394	877	812	1669	1000	9946	4861	53527	20364	18405	7641	4052	3024	2243	2416	2442	2169	1894	2065
KWMTBOMO12659	646	936	1956	520	10598	8309	71404	8029	12694	3827	4218	3841	1490	2449	2473	2706	712	1261
KWMTBOMO01796	577	634	1656	617	4195	2507	49509	25376	16145	5602	3317	3179	1366	2002	2000	2333	738	1321
KWMTBOMO04966	326	978	725	1672	4074	2989	39378	12908	24709	8241	3402	3856	1095	1929	2281	2588	555	1414
KWMTBOMO02352	387	748	521	1990	3796	2493	19594	17028	24416	10498	1961	2523	537	664	4021	3684	922	2721
KWMTBOMO03147	496	645	1574	504	3405	2686	30346	21691	8684	12789	2204	3084	1577	1829	2814	1570	501	1167
KWMTBOMO11257	279	705	1024	797	2973	2227	34995	17790	13586	6464	2670	2490	1039	1495	1990	1907	613	1039
KWMTBOMO15340	230	616	828	1062	2276	1958	30893	24397	11053	7391	2626	3071	1100	1679	787	1520	860	945
KWMTBOMO05699	429	652	816	987	5012	4126	27828	15331	14392	4744	2278	2151	1199	1654	1665	1782	1021	1649
KWMTBOMO08651	392	772	818	584	5628	4664	35304	7846	9547	4408	2084	2172	1242	1566	1375	1536	903	1207
KWMTBOMO10307	107	685	138	1718	609	598	26072	6765	24405	5985	227	820	80	291	1671	3697	1141	4619
KWMTBOMO14907	584	535	929	623	6234	4488	21846	16626	5987	7224	1880	2085	1526	1413	1348	1332	1658	1269
KWMTBOMO04675	395	505	891	328	3301	2517	38552	9787	8202	2959	2001	1898	1001	1314	1067	1215	633	777
KWMTBOMO13999	355	459	995	373	4878	2361	35389	11258	2996	5533	1881	2011	1145	1452	977	1208	545	777
KWMTBOMO15758	282	678	1321	577	11853	9862	18232	8825	6307	2861	2577	2894	1464	2291	1151	1332	511	1035
KWMTBOMO06891	397	500	1015	487	8806	4173	23851	7482	8698	2979	2106	2018	1107	1399	1476	1501	680	948
KWMTBOMO02845	240	362	876	513	2148	1436	23601	13060	9110	4739	1842	1838	810	1181	1222	1200	443	663
KWMTBOMO08913	303	349	834	649	2433	2152	19622	13019	9496	5966	1769	1757	764	1167	1355	1603	573	876
KWMTBOMO01669	342	609	414	693	3917	2238	22133	10043	9858	4212	1570	1695	1028	1226	1197	1221	726	961
KWMTBOMO01956	303	582	761	401	7059	2996	22461	12510	2554	4429	1978	1712	1046	1247	1035	1169	696	754
KWMTBOMO15178	309	392	825	314	1994	1558	22549	14033	5906	5078	1612	1646	1176	1195	812	829	536	649
KWMTBOMO08022	262	581	476	570	4410	4077	24777	6041	6886	2576	1612	1673	890	1119	838	1101	803	828
KWMTBOMO05718	221	521	439	474	2416	2181	21630	7057	7895	3307	1439	1445	739	999	861	941	568	786
KWMTBOMO06920	240	435	586	371	3617	1739	22262	6833	4438	4409	1216	1456	933	1066	716	882	627	698
KWMTBOMO15061	235	356	662	159	5151	1135	26176	6039	2437	1868	1286	1412	1013	1003	582	617	309	339
KWMTBOMO08361	236	310	768	175	1172	1150	16657	11532	3368	5838	1514	1542	716	1089	463	685	307	436
KWMTBOMO11087	6	86	551	1103	40	68	11076	4594	14735	7183	87	85	10	22	2107	3045	1099	2051
KWMTBOMO07825	228	412	501	213	1767	1445	18703	6146	6770	2836	1286	1256	646	837	597	784	419	560
KWMTBOMO13888	203	422	338	618	2394	1548	11352	8709	7335	4758	1339	1346	606	838	1092	1036	419	686
KWMTBOMO05671	210	282	547	335	2269	1355	17687	6250	5820	3106	1054	1081	753	890	629	970	464	511
KWMTBOMO05279	219	220	792	111	476	1059	19402	6987	3486	5323	1487	1691	606	833	398	429	141	394
KWMTBOMO06883	136	224	835	115	569	545	18792	4439	9002	3232	1558	1174	580	1157	332	583	57	399
KWMTBOMO00678	139	261	580	260	1249	906	17254	6036	5996	3145	385	947	349	623	568	1663	339	959
KWMTBOMO04034	192	160	626	268	1061	829	13673	8061	6025	3340	1260	1058	439	646	1000	789	206	389
KWMTBOMO02730	228	302	563	239	2091	2968	16420	3353	4443	3135	1141	1177	626	867	566	724	398	648
KWMTBOMO01855	201	396	386	133	1490	1981	21361	2994	2845	2534	909	948	864	951	326	451	351	403
KWMTBOMO06915	222	225	576	207	1375	966	13375	8320	4173	3881	973	1104	548	739	877	766	259	402
KWMTBOMO02774	226	245	553	297	1484	1915	11204	8102	4286	4391	1069	993	725	764	316	830	886	547
KWMTBOMO11650	186	275	474	220	1738	1308	17109	4727	3620	3132	998	938	466	693	735	753	324	476
KWMTBOMO05665	203	185	550	211	1046	977	14317	7380	4813	2945	1111	1047	492	614	709	720	252	380
KWMTBOMO05681	195	263	447	143	1161	1025	17782	4967	3866	2414	996	919	563	743	480	539	273	364
KWMTBOMO14979	79	302	494	161	1066	432	17810	3958	5484	2447	1088	1331	358	741	286	485	190	282
KWMTBOMO00660	220	235	606	266	2011	1809	11283	4964	3817	5215	981	1033	241	466	1107	1084	537	798
KWMTBOMO07709	101	395	134	306	891	937	20592	3640	3784	1402	743	927	507	796	250	488	142	438
KWMTBOMO07389	133	340	335	652	3427	1684	4396	5899	6588	4870	1273	1391	667	845	845	1004	232	427
KWMTBOMO05232	149	266	405	228	1236	1048	12095	6719	4061	2778	937	847	506	661	571	631	317	416
KWMTBOMO14017	152	140	601	149	841	917	15773	2986	2724	4229	613	709	210	509	635	1231	89	890
KWMTBOMO02502	129	476	274	358	2071	1980	9567	3718	3108	5396	947	1431	633	807	362	724	506	337
KWMTBOMO12471	260	312	396	143	3092	3176	9059	6193	1333	2232	1006	1048	644	599	562	556	350	418
KWMTBOMO07516	175	146	409	106	1376	1281	15860	4079	853	1815	711	743	696	479	327	356	149	308
KWMTBOMO15391	51	272	369	33	132	178	13999	4508	4659	1881	952	1143	168	459	127	404	30	150
KWMTBOMO05803	113	243	343	212	1493	891	9028	4382	5447	1708	934	767	428	489	485	498	252	408
KWMTBOMO02834	200	130	406	99	448	918	10373	6880	2437	2350	785	682	224	575	161	636	243	458
KWMTBOMO10837	13	409	111	213	125	88	11816	5098	3828	2871	836	1044	354	706	141	219	20	62
KWMTBOMO16044	132	163	361	152	880	1017	11128	3335	3885	1706	514	735	374	414	422	761	190	340
KWMTBOMO11747	109	248	289	184	1211	1266	10732	2748	4161	1617	789	694	364	448	445	528	225	405
KWMTBOMO00833	135	143	387	115	732	791	12493	3069	2527	2295	509	672	556	532	162	543	175	358
KWMTBOMO01408	60	204	318	56	261	269	10139	6631	2374	1731	376	472	649	491	97	675	80	109
KWMTBOMO15035	78	147	333	144	716	1107	11602	2339	3774	900	685	696	368	413	393	396	137	184
KWMTBOMO04327	150	149	384	145	1017	856	6089	5520	2541	3132	398	708	739	559	428	426	336	179
KWMTBOMO05712	123	220	300	196	2455	2435	6806	3016	2115	1380	716	692	418	518	413	501	305	371
KWMTBOMO13459	296	146	360	3	4336	3235	7584	2502	116	42	930	792	797	957	50	36	37	27
KWMTBOMO06641	121	209	221	150	1320	1057	7112	4658	1405	2099	507	574	437	439	324	392	307	316
KWMTBOMO02077	76	134	257	5	39	59	11889	3710	1355	1276	572	480	429	578	38	58	23	20
KWMTBOMO15188	73	147	178	237	721	687	7843	3107	2912	1542	513	532	242	372	339	461	154	325
KWMTBOMO08766	140	117	310	72	376	830	5743	6087	1445	2085	667	609	331	431	310	279	142	156
KWMTBOMO05058	125	150	275	93	1043	1525	8958	1483	2112	1211	543	464	401	445	217	371	153	351
KWMTBOMO09243	71	147	215	108	718	419	6528	4329	1508	1574	510	529	261	312	275	276	160	205
KWMTBOMO02504	105	134	240	111	1594	1475	6674	1759	1912	785	482	515	286	383	243	331	215	288
KWMTBOMO12908	93	197	123	214	2080	1662	5653	2213	1377	993	525	535	353	407	284	310	216	296
KWMTBOMO05040	90	178	117	229	1850	1651	5849	2019	1918	714	496	557	306	402	262	319	217	280
KWMTBOMO08582	149	219	69	119	1340	1232	6980	1319	2756	606	521	534	319	423	260	244	151	205
KWMTBOMO08597	159	88	283	76	741	1459	6444	1144	3101	1068	350	410	744	396	131	228	304	197
KWMTBOMO10004	107	91	311	87	767	370	5695	2716	1955	2444	577	532	240	278	467	387	93	152
KWMTBOMO07440	56	189	137	143	652	577	7163	1785	2552	1303	433	531	158	307	241	390	140	256
KWMTBOMO02244	61	133	165	168	620	748	6920	2195	2437	1113	405	501	277	317	242	305	156	236
KWMTBOMO10947	99	28	256	4	102	490	11853	1959	23	462	555	414	163	410	24	19	24	13
KWMTBOMO04677	90	176	190	122	1608	1692	5680	2087	1502	825	498	501	300	343	290	314	209	269
KWMTBOMO00203	65	163	146	132	642	912	6478	1873	2385	969	385	449	261	355	208	260	167	266
KWMTBOMO06982	93	79	227	56	325	411	7437	2390	1537	1215	455	356	167	154	147	427	81	288
KWMTBOMO01280	122	132	188	79	1794	1361	4599	2687	1063	664	451	458	295	291	280	275	199	211
KWMTBOMO12612	66	103	196	86	449	529	5958	2347	2212	926	402	417	201	260	287	280	123	146
KWMTBOMO05747	75	99	192	65	475	542	6319	2184	950	1360	365	409	207	281	180	258	112	160
KWMTBOMO02833	47	98	231	197	2599	1840	2677	2194	949	685	671	581	177	367	283	247	117	210
KWMTBOMO01265	260	399	7	0	3866	3743	1823	1114	1	1	700	729	712	784	3	1	12	0
KWMTBOMO05610	33	134	119	68	628	174	6484	2566	1248	469	401	359	170	231	181	158	71	97
KWMTBOMO10441	84	71	175	116	555	542	4376	2666	1687	1232	367	366	204	263	239	258	166	183
KWMTBOMO02136	69	93	160	108	710	1139	4820	1701	1475	687	368	323	256	259	190	215	188	208
KWMTBOMO14159	73	92	164	78	480	551	4644	2031	1684	1074	285	314	232	298	144	230	143	237
KWMTBOMO09450	60	127	131	84	1056	759	4809	2155	997	567	353	372	227	229	191	194	166	159
KWMTBOMO09809	98	51	186	35	191	273	4960	1903	1636	1139	465	373	127	262	107	145	82	108
KWMTBOMO00051	53	77	169	58	218	519	4792	2285	1082	989	196	384	93	226	194	237	72	223
KWMTBOMO14488	80	97	177	75	1350	1168	2623	2573	690	770	371	384	249	236	211	235	150	159
KWMTBOMO09238	39	50	173	14	240	489	6380	460	156	783	294	334	15	76	130	268	30	111
KWMTBOMO05847	37	58	130	61	352	179	3429	2526	880	713	277	269	135	155	149	178	70	84
KWMTBOMO09278	64	52	144	26	221	423	4921	623	1361	497	262	287	183	176	30	121	99	110
KWMTBOMO03391	67	52	165	56	906	1028	3340	693	1153	385	351	216	50	142	244	296	137	164
KWMTBOMO05402	81	79	166	21	766	1580	2474	1759	208	465	396	387	172	265	80	95	108	64
KWMTBOMO10439	77	9	137	7	16	70	4716	2233	281	573	297	215	33	187	8	4	157	102
KWMTBOMO15563	0	135	22	104	6	11	4070	821	1580	827	5	352	52	85	7	207	4	406
KWMTBOMO11408	42	93	77	43	313	412	3897	886	895	633	235	260	94	154	112	137	102	113
KWMTBOMO08031	54	32	138	31	166	210	3675	982	1500	540	169	179	68	218	37	140	62	272
KWMTBOMO03283	47	74	97	69	501	411	2248	2018	796	857	211	228	152	171	155	170	120	134
KWMTBOMO04995	66	53	128	40	408	809	3409	670	816	619	209	213	182	188	103	140	55	211
KWMTBOMO13577	28	50	43	105	237	235	3686	1048	1010	415	205	216	111	143	91	131	58	77
KWMTBOMO15408	14	70	94	26	146	135	4052	553	1240	321	85	105	292	196	20	46	71	116
KWMTBOMO07831	182	125	7	1	2159	1760	1029	650	4	2	624	193	320	466	1	13	0	0
KWMTBOMO04338	27	48	89	33	169	219	3112	939	853	407	204	190	81	109	64	113	57	82
KWMTBOMO10349	42	37	105	22	127	176	2786	1033	910	599	166	216	161	127	38	82	47	92
KWMTBOMO07265	31	51	83	38	171	319	2190	1153	812	518	185	154	121	127	82	106	55	105
KWMTBOMO07055	37	49	81	29	210	312	2741	823	556	564	161	185	96	121	83	69	64	119
KWMTBOMO05447	15	68	39	39	154	226	3291	645	685	175	172	169	71	110	65	82	32	49
KWMTBOMO02008	26	59	80	50	712	454	1331	1650	276	425	168	174	135	162	96	121	66	73
KWMTBOMO00379	38	38	80	25	150	267	2360	742	740	459	100	142	92	179	69	62	58	103
KWMTBOMO03477	29	63	53	68	409	382	1121	1260	603	681	193	153	131	120	103	117	73	95
KWMTBOMO08827	45	20	69	3	24	30	2177	2177	252	224	190	95	128	118	19	26	5	12
KWMTBOMO11697	97	11	2	1	7	26	2334	2416	5	6	219	87	48	124	7	1	0	0
KWMTBOMO05086	26	69	60	39	324	635	1786	528	620	368	159	211	58	72	72	101	100	115
KWMTBOMO02016	26	58	39	82	720	607	1136	917	387	334	175	196	105	125	97	94	91	54
KWMTBOMO00584	19	41	50	43	195	185	1902	751	679	328	149	99	60	85	86	84	46	92
KWMTBOMO05533	18	58	42	33	186	240	2044	441	779	292	135	123	80	118	52	73	37	82
KWMTBOMO06968	53	43	6	5	36	16	1944	1732	154	269	97	153	126	91	25	15	6	8
KWMTBOMO07379	20	33	67	13	85	132	2183	462	801	216	152	107	57	124	32	60	27	34
PB.2056	19	26	68	16	80	123	2209	556	363	379	138	128	30	59	72	100	36	23
KWMTBOMO06767	63	22	81	16	792	648	908	439	291	201	190	199	71	143	45	78	43	40
KWMTBOMO00651	0	1	66	133	1	2	308	108	1685	961	7	1	0	0	161	270	249	288
KWMTBOMO05605	29	24	53	6	116	246	2389	165	385	105	60	112	115	93	11	36	24	45
KWMTBOMO00301	21	26	53	24	216	252	1655	386	530	168	101	99	47	98	50	67	46	61
KWMTBOMO15479	20	29	46	14	189	198	2114	346	281	143	84	114	45	62	34	59	27	75
KWMTBOMO02291	29	24	94	12	909	579	684	386	242	144	94	93	199	153	63	114	11	32
KWMTBOMO09011	21	33	51	18	119	148	1540	535	486	348	109	113	39	73	32	52	82	60
KWMTBOMO00501	35	19	46	14	118	187	1734	434	518	154	47	52	60	54	57	112	20	108
KWMTBOMO06586	73	4	55	9	19	27	814	776	713	669	308	82	8	44	94	47	9	13
KWMTBOMO09109	20	19	56	11	61	131	1580	276	467	280	65	86	69	90	29	40	8	72
KWMTBOMO14389	24	29	46	21	346	260	572	815	270	264	89	97	62	75	68	70	37	59
KWMTBOMO02229	8	21	38	32	96	94	1287	371	549	209	78	108	58	47	21	46	26	58
KWMTBOMO08726	24	6	46	5	13	33	1341	546	222	234	127	70	37	58	7	13	19	10
KWMTBOMO07945	57	46	1	2	450	522	675	532	2	2	129	93	38	204	0	1	1	0
KWMTBOMO01705	13	38	42	10	477	363	528	489	97	113	70	79	96	119	30	15	34	36
KWMTBOMO06290	8	11	38	2	19	51	1857	69	291	28	82	53	57	42	0	29	0	0
KWMTBOMO01671	20	17	50	6	36	168	788	288	201	424	40	69	35	49	37	77	3	73
KWMTBOMO00537	8	16	33	11	51	83	1088	243	342	128	55	63	31	60	20	11	34	28
KWMTBOMO02290	33	26	4	2	312	243	1016	258	22	10	73	58	88	74	16	6	1	8
KWMTBOMO14040	9	20	27	8	51	67	1108	284	263	126	78	57	35	25	16	19	23	33
KWMTBOMO11600	4	21	14	58	465	439	335	177	119	63	79	17	14	56	16	224	31	29
KWMTBOMO16514	0	28	10	32	229	238	1010	36	167	31	75	76	57	4	38	45	50	3
KWMTBOMO14134	13	11	32	7	45	57	869	244	345	135	47	51	34	66	23	15	14	21
KWMTBOMO14854	11	8	29	11	71	76	863	380	83	180	46	69	32	39	23	28	18	20
KWMTBOMO00076	0	0	0	0	1069	58	109	642	0	68	0	0	0	0	0	0	0	0
KWMTBOMO14012	8	6	37	12	61	102	621	62	395	125	51	58	25	31	19	51	3	29
KWMTBOMO00064	6	18	20	5	27	39	789	217	178	138	36	51	8	48	19	10	16	22
KWMTBOMO08192	5	8	29	6	14	34	844	197	185	115	58	32	26	26	31	1	9	1
KWMTBOMO08502	7	13	22	6	33	75	854	154	145	98	32	51	21	35	22	26	1	18
KWMTBOMO00913	15	9	18	5	40	71	763	226	175	70	45	39	31	14	14	17	14	31
KWMTBOMO01473	5	4	16	21	26	33	450	240	244	135	16	24	5	12	28	65	19	43
KWMTBOMO07976	1	30	2	1	1	1	732	320	25	70	35	46	49	31	0	0	0	0
KWMTBOMO16060	10	5	24	3	13	17	656	205	159	121	1	14	41	14	1	1	39	13
KWMTBOMO10218	10	6	25	4	139	30	615	41	136	79	60	22	1	26	31	8	8	17
KWMTBOMO02915	9	40	0	1	331	285	171	149	6	2	87	27	46	82	0	3	4	3
KWMTBOMO00399	7	7	17	6	30	58	518	182	108	80	30	27	26	19	1	14	19	22
KWMTBOMO16431	4	6	20	6	20	20	508	142	136	113	29	27	19	28	4	28	4	13
KWMTBOMO00829	8	13	26	0	255	148	343	61	31	5	54	38	35	40	0	12	1	7
KWMTBOMO16531	1	1	19	7	91	45	134	447	43	83	34	45	19	22	13	16	9	9
KWMTBOMO16040	6	8	13	2	18	32	597	117	88	36	32	19	19	7	13	16	0	10
KWMTBOMO04261	4	6	18	1	3	19	683	18	77	76	45	0	35	0	17	0	17	0
KWMTBOMO01122	7	10	13	1	19	70	589	46	82	45	15	48	1	11	1	22	8	12
KWMTBOMO11999	9	2	15	2	12	8	278	195	80	105	19	7	15	19	11	16	2	10
KWMTBOMO13404	5	5	1	0	22	6	459	177	10	4	17	22	13	18	1	3	3	0
KWMTBOMO15201	2	9	6	6	14	23	302	103	89	39	9	6	9	6	1	21	17	13
KWMTBOMO10848	3	4	12	3	9	19	316	76	95	50	18	27	1	1	12	1	0	0
KWMTBOMO00024	3	6	10	3	13	18	253	99	85	46	1	1	9	1	9	20	13	20
KWMTBOMO15931	3	1	20	3	125	128	80	29	38	15	34	29	11	16	10	7	4	0
KWMTBOMO15181	1	3	5	8	21	16	167	126	49	56	7	7	4	7	17	22	12	12
KWMTBOMO00589	0	5	13	7	33	61	80	14	110	97	12	5	0	13	9	9	20	43
KWMTBOMO16182	12	4	6	0	152	102	89	44	8	7	28	36	7	22	7	0	1	0
KWMTBOMO00590	0	4	11	3	0	9	167	31	105	64	4	1	1	14	3	2	9	39
KWMTBOMO02106	1	2	11	4	9	1	123	53	129	51	27	11	1	4	9	7	4	12
KWMTBOMO06610	2	6	5	2	9	17	184	60	50	34	9	12	12	9	0	7	0	1
KWMTBOMO02736	4	3	9	2	25	41	169	33	28	38	9	12	7	12	3	7	6	9
KWMTBOMO03318	2	3	3	8	8	18	174	53	53	37	6	13	0	1	8	18	6	6
KWMTBOMO15368	1	0	1	13	3	2	50	41	102	96	4	0	2	0	15	26	25	15
KWMTBOMO08398	1	5	5	4	12	18	142	28	70	29	7	18	9	1	0	9	1	1
KWMTBOMO12296	0	0	0	0	11	25	77	17	19	6	53	83	7	33	4	3	0	6
KWMTBOMO06969	3	5	1	0	43	4	135	71	17	11	11	8	12	9	4	1	3	3
KWMTBOMO02916	0	1	0	0	61	50	56	39	0	1	22	10	6	9	0	0	1	0
KWMTBOMO13133	3	0	3	0	2	1	157	48	3	5	4	4	0	7	4	0	0	1
KWMTBOMO11757	3	1	4	0	0	1	135	47	5	4	1	0	0	0	0	1	0	0
KWMTBOMO03262	3	1	5	1	2	2	52	60	19	29	1	0	0	11	0	0	1	0
KWMTBOMO09977	1	0	0	4	5	18	30	30	44	13	2	3	3	2	7	17	3	5
KWMTBOMO01737	0	0	1	0	6	6	23	83	7	24	4	5	4	10	4	0	3	0
KWMTBOMO00050	0	1	3	0	6	5	134	5	4	1	8	0	0	0	4	5	0	0
KWMTBOMO09369	1	0	3	3	9	5	47	36	16	21	4	1	3	1	6	7	1	3
KWMTBOMO05807	0	0	0	0	2	3	36	28	15	10	9	29	4	3	3	3	2	4
KWMTBOMO00220	0	5	0	3	2	20	16	20	2	40	1	6	11	1	1	1	10	1
KWMTBOMO08758	3	1	2	0	8	12	66	30	5	2	1	0	1	0	6	1	0	0
KWMTBOMO13731	1	0	4	0	1	5	23	36	5	33	0	1	1	9	0	1	4	1
KWMTBOMO04365	0	0	0	0	25	27	34	21	1	0	0	2	1	0	1	2	0	0
KWMTBOMO15182	0	3	1	1	3	1	44	26	5	10	1	1	1	5	4	1	3	0
KWMTBOMO03353	1	3	0	1	21	10	33	15	5	2	4	6	0	0	4	0	1	1
KWMTBOMO01219	1	0	5	1	31	23	12	4	7	4	1	1	1	0	0	0	1	0
KWMTBOMO10906	0	0	1	3	2	11	6	8	8	17	0	0	1	0	1	1	8	0
KWMTBOMO00276	0	0	0	4	2	1	1	1	37	0	0	0	0	1	1	3	10	1
KWMTBOMO09653	0	0	1	0	27	23	6	2	0	1	0	0	0	0	0	0	0	0
KWMTBOMO06536	0	0	0	0	8	3	15	11	0	2	12	2	5	1	0	0	0	0
KWMTBOMO03369	0	0	3	0	16	15	7	5	2	2	0	0	0	8	0	0	0	0
KWMTBOMO03368	0	0	0	0	14	15	2	1	0	2	0	0	0	0	0	0	0	0
		The raw RNA-seq data in this table were derived from the SG by Chang et al. in 2015, Hu et al. in 2016, and Cui et al. in 2018.
